# Supplementary material for: Early correction of synaptic long-term depression improves abnormal anxiety-like behavior in adult GluN2B-C456Y-mutant mice
Source: PLoS Biol. 2020 Apr 30;18(4):e3000717. doi: 10.1371/journal.pbio.3000717 (PMC7217483; doi:10.1371/journal.pbio.3000717)
Supplement: S1 Data — (XLSX) [file pbio.3000717.s013.xlsx]

## Sheet: Statistics
Supplementary Table 1. Statistical analysis
Figure		Assay Performed	Parameter (Unit)	Comparison			N	Descriptive Statistics	Statistical Analysis					Column statistics
				Sex	Age	groups		Average ± SEM	Statistical Test		Significance			D'Agostino & Pearson normality test	Shapiro-Wilk normality test
1	B	Western blot (Whole brain sample)	GluN1 (% WT)	Male, Female	E20	WT, KI HT	4, 4	WT = 1 ± 0.1361	Mann-Whitney test		P = 0.3429, n.s.	U = 4	Two-tailed	N too small	P = 0.6523, n.s.
								KI HT = 0.716 ± 0.08202						N too small	P = 0.0494, *
			GluN2A (% WT)	Male, Female	E20	WT, KI HT	4, 4	WT = 1 ± 0.2066	Unpaired Student's t-test		P = 0.7540, n.s.	t(6) = 0.328	Two-tailed	N too small	P = 0.1376, n.s.
								KI HT = 1.079 ± 0.1247						N too small	P = 0.6342, n.s.
			GluN2B (% WT)	Male, Female	E20	WT, KI HT	4, 4	WT = 1 ± 0.07608	Unpaired Student's t-test		P = 0.0347, *	t(6) = 2.719	Two-tailed	N too small	P = 0.1184, n.s.
								KI HT = 0.7265 ± 0.0658						N too small	P = 0.7942, n.s.
			GluN1 (% WT)	Male, Female	E20	WT, KI Homo	4, 4	WT = 1 ± 0.02525	Unpaired Student's t-test		P < 0.0001, ***	t(6) = 18.7	Two-tailed	N too small	P = 0.8662, n.s.
								KI Homo = 0.4475 ± 0.01536						N too small	P = 0.5436, n.s.
			GluN2A (% WT)	Male, Female	E20	WT, KI Homo	4, 4	WT = 1 ± 0.05889	Unpaired Student's t-test		P = 0.1494, n.s.	t(6) = 1.653	Two-tailed	N too small	P = 0.5672, n.s.
								KI Homo = 1.14 ± 0.0608						N too small	P = 0.5796, n.s.
			GluN2B (% WT)	Male, Female	E20	WT, KI Homo	4, 4	WT = 1 ± 0.0624	Unpaired Student's t-test		P < 0.0001, ***	t(6) = 9.456	Two-tailed	N too small	P = 0.6743, n.s.
								KI Homo = 0.3456 ± 0.02992						N too small	P = 0.8364, n.s.
			GluN1 (% WT)	Male	P14	WT, KI HT	4, 4	WT = 1 ± 0.06229	Unpaired Student's t-test		P = 0.0098, **	t(6) = 3.728	Two-tailed	N too small	P = 0.6961, n.s.
								KI HT = 0.717 ± 0.04337						N too small	P = 0.2146, n.s.
			GluN2A (% WT)	Male	P14	WT, KI HT	4, 4	WT = 1 ± 0.01841	Unpaired Student's t-test		P = 0.2833, n.s.	t(6) = 1.178	Two-tailed	N too small	P = 0.2183, n.s.
								KI HT = 0.9464 ± 0.04163						N too small	P = 0.1474, n.s.
			GluN2B (% WT)	Male	P14	WT, KI HT	4, 4	WT = 1 ± 0.04774	Unpaired Student's t-test		P = 0.0002, ***	t(6) = 8.078	Two-tailed	N too small	P = 0.8885, n.s.
								KI HT = 0.5388 ± 0.03131						N too small	P = 0.7594, n.s.
			GluN1 (% WT)	Male	P21	WT, KI HT	4, 4	WT = 1 ± 0.04008	Unpaired Student's t-test		P = 0.0154, *	t(6) = 3.349	Two-tailed	N too small	P = 0.6880, n.s.
								KI HT = 0.7399 ± 0.06654						N too small	P = 0.2541, n.s.
			GluN2A (% WT)	Male	P21	WT, KI HT	4, 4	WT = 1 ± 0.03214	Mann-Whitney test		P = 0.3429, n.s.	U = 4	Two-tailed	N too small	P = 0.0183, *
								KI HT = 1.035 ± 0.06945						N too small	P = 0.4946, n.s.
			GluN2B (% WT)	Male	P21	WT, KI HT	4, 4	WT = 1 ± 0.06976	Unpaired Student's t-test		P = 0.0045, **	t(6) = 4.405	Two-tailed	N too small	P = 0.5107, n.s.
								KI HT = 0.5993 ± 0.05841						N too small	P = 0.9288, n.s.
			GluN1 (% WT)	Male	P28	WT, KI HT	4, 4	WT = 1 ± 0.0789	Unpaired Student's t-test		P = 0.2308, n.s.	t(6) = 1.333	Two-tailed	N too small	P = 0.3966, n.s.
								KI HT = 0.8655 ± 0.06284						N too small	P = 0.5209, n.s.
			GluN2A (% WT)	Male	P28	WT, KI HT	4, 4	WT = 1 ± 0.08966	Unpaired Student's t-test		P = 0.1739, n.s.	t(6) = 1.542	Two-tailed	N too small	P = 0.2958, n.s.
								KI HT = 1.275 ± 0.1541						N too small	P = 0.1922, n.s.
			GluN2B (% WT)	Male	P28	WT, KI HT	4, 4	WT = 1 ± 0.02606	Unpaired Student's t-test		P = 0.0005, ***	t(6) = 6.763	Two-tailed	N too small	P = 0.4963, n.s.
								KI HT = 0.5689 ± 0.05818						N too small	P = 0.8547, n.s.
			GluN1 (% WT)	Male	P56	WT, KI HT	4, 4	WT = 1 ± 0.1749	Mann-Whitney test		P = 0.2000, n.s.	U = 3	Two-tailed	N too small	P = 0.0131, *
								KI HT = 0.7058 ± 0.07639						N too small	P = 0.4611, n.s.
			GluN2A (% WT)	Male	P56	WT, KI HT	4, 4	WT = 1 ± 0.1153	Unpaired Student's t-test		P = 0.6829, n.s.	t(6) = 0.4289	Two-tailed	N too small	P = 0.5366, n.s.
								KI HT = 1.055 ± 0.05648						N too small	P = 0.4802, n.s.
			GluN2B (% WT)	Male	P56	WT, KI HT	4, 4	WT = 1 ± 0.1103	Unpaired Student's t-test		P = 0.0174, *	t(6) = 3.254	Two-tailed	N too small	P = 0.1623, n.s.
								KI HT = 0.6146 ± 0.04315						N too small	P = 0.5819, n.s.
	C	Hippocampal SC-CA1 NMDA/AMPA Ratio	NMDA/AMPA ratio	Male, Female	P19-23	WT, KI HT	10(5), 9(5)	WT = 0.3513 ± 0.02547	Unpaired Student's t-test		P = 0.0130, *	t(17) = 2.773	Two-tailed	P = 0.1515, n.s.	P = 0.1836, n.s.
								KI HT = 0.25 ± 0.02616						P = 0.4410, n.s.	P = 0.5896, n.s.
			Tau (ms)	Male, Female	P19-23	WT, KI HT	10(5), 9(5)	WT = 92.35 ± 4.786	Unpaired Student's t-test		P = 0.0079, **	t(17) = 3.007	Two-tailed	P = 0.0973, n.s.	P = 0.1560, n.s.
								KI HT = 73.44 ± 3.954						P = 0.4120, n.s.	P = 0.5696, n.s.
	D	Hippocampal SC-CA1 Ifenprodil Sensitivity	Ifenprodil-sensitive GluN2B component (%)	Female	P21-23	WT, KI HT	10(7), 10(7)	WT = 32.66 ± 3.549	Unpaired Student's t-test		P = 0.0061, **	t(18) = 3.107	Two-tailed	P = 0.8977, n.s.	P = 0.7639, n.s.
								KI HT = 17.65 ± 3.278						P = 0.6983, n.s.	P = 0.8518, n.s.
	E	Hippocampal SC-CA1 Input-Output Ratio	fEPSP slope (mV/ms)	Male, Female	P27-41	WT, KI HT	10(3), 10(3)	2-way ANOVA		Interaction :: P = 0.0842, n.s., DF = 5 FV :: P < 0.0001, ***, DF = 5 Genotype :: P = 0.7073, n.s., DF = 1
								Sidak's multiple comparisons test	0.05	WT vs KI HT	P = 0.9988, n.s.
									0.1	WT vs KI HT	P = 0.9994, n.s.
									0.15	WT vs KI HT	P > 0.9999, n.s.
									0.2	WT vs KI HT	P = 0.9954, n.s.
									0.25	WT vs KI HT	P = 0.9512, n.s.
									0.3	WT vs KI HT	P = 0.7016, n.s.
	F	Hippocampal SC-CA1 Paired Pulse Ratio	Paired pulse ratio	Male, Female	P27-41	WT, KI HT	10(3), 10(3)	2-way ANOVA		Interaction :: P = 0.7999, n.s., DF = 5 FV :: P < 0.0001, ***, DF = 5 Genotype :: P = 0.0642, n.s., DF = 1
								Sidak's multiple comparisons test	25	WT vs KI HT	P = 0.2305, n.s.
									50	WT vs KI HT	P = 0.9591, n.s.
									75	WT vs KI HT	P = 0.9246, n.s.
									100	WT vs KI HT	P = 0.3398, n.s.
									200	WT vs KI HT	P = 0.5493, n.s.
									300	WT vs KI HT	P = 0.9598, n.s.
2	A	Hippocampal SC-CA1 Low Frequency LTD	Last 5 min fEPSP slope (% of baseline)	Female	P17-19	WT, KI HT	9(7), 9(5)	WT = 75.86 ± 2.418	Unpaired Student's t-test		P = 0.0008, ***	t(16) = 4.137	Two-tailed	P = 0.6620, n.s.	P = 0.4064, n.s.
								KI HT = 89.12 ± 2.101						P = 0.0992, n.s.	P = 0.0759, n.s.
	B	mPFC PrL layer1 Low Frequency LTD	Last 5 min fEPSP slope (% of baseline)	Female	P17-20	WT, KI HT	9(5), 10(5)	WT = 82.92 ± 2.8	Unpaired Student's t-test (Welch's correction)		P = 0.0427, *	t = 2.247, df = 12.94	Two-tailed	P = 0.3896, n.s.	P = 0.4052, n.s.
								KI HT = 97.31 ± 5.758						P = 0.6689, n.s.	P = 0.9706, n.s.
	C	Hippocampal SC-CA1 mGluR LTD	Last 5 min fEPSP slope (% of baseline)	Female	P16-20	WT, KI HT	8(6), 8(4)	WT = 59.26 ± 5.844	Unpaired Student's t-test		P = 0.3561, n.s.	t(14) = 0.9543	Two-tailed	P = 0.6350, n.s.	P = 0.7571, n.s.
								KI HT = 67.56 ± 6.447						P = 0.4170, n.s.	P = 0.0408, *
	D	Hippocampal SC-CA1 High Frequency LTP	Last 5 min fEPSP slope (% of baseline)	Female	P27-33	WT, KI HT	9(5),10(4)	WT = 132.5 ± 6.804	Mann-Whitney test		P = 0.6607, n.s.	U = 39	Two-tailed	P = 0.0001, ***	P = 0.0001, ***
								KI HT = 130 ± 3.226						P = 0.2272, n.s.	P = 0.6366, n.s.
	E	Hippocampal SC-CA1 Theta Burst LTP	Last 5 min fEPSP slope (% of baseline)	Female	P28-32	WT, KI HT	11(6), 9(4)	WT = 159.4 ± 6.623	Unpaired Student's t-test		P = 0.2204, n.s.	t(18) = 1.27	Two-tailed	P = 0.3406, n.s.	P = 0.1651, n.s.
								KI HT = 148.5 ± 4.881						P = 0.2045, n.s.	P = 0.1093, n.s.
	F	EM	PSD density/1000 µm2	Male	P21	WT, KI HT	3, 3	WT = 530.94 ± 7.33	Unpaired Student's t-test		P = 0.9026, n.s.	t(4) = 0.1303	Two-tailed	N too small	P = 0.5369, n.s.
								KI HT = 530.26 ± 5.12						N too small	P = 0.7800, n.s.
			PSD length (µm)	Male	P21	WT, KI HT	3, 3	WT = 0.172 ± 0.001	Mann-Whitney test		P = 0.7000, n.s.	U = 3	Two-tailed	N too small	P = 0.6369, n.s.
								KI HT = 0.172 ± 0.001						N too small	P < 0.0001, ***
			PSD thickness (µm)	Male	P21	WT, KI HT	3, 3	WT = 0.011 ± 0.001	Mann-Whitney test		P > 0.9999, n.s.	U = 4.5	Two-tailed	N too small	P < 0.0001, ***
								KI HT = 0.011 ± 0.001						N too small	P < 0.0001, ***
			Perforated PSD (%)	Male	P21	WT, KI HT	3, 3	WT = 2.83 ± 1.38	Unpaired Student's t-test		P = 0.4132, n.s.	t(4) = 0.9123	Two-tailed	N too small	P = 0.7598, n.s.
								KI HT = 3.63 ± 0.63						N too small	P = 0.5512, n.s.
3	A	Adult Open Field Test	Distance moved (m)	Male	P68-78	WT, KI HT	28, 28	2-way ANOVA		Interaction :: P = 0.0237, *, DF = 5 Time :: P < 0.0001, ***, DF = 5 Genotype :: P = 0.0006, ***, DF = 1
								Sidak's multiple comparison test	10 min	WT vs KI HT	P = 0.0002, ***
									20 min	WT vs KI HT	P = 0.0017, **
									30 min	WT vs KI HT	P = 0.0018, **
									40 min	WT vs KI HT	P = 0.0369, *
									50 min	WT vs KI HT	P = 0.0078, **
									60 min	WT vs KI HT	P = 0.3016, n.s.
	B		Total Distance moved (m)	Male	P68-78	WT, KI HT	28, 28	WT = 303.7 ± 10.91	Mann-Whitney test		P < 0.0001, ***	U = 146	Two-tailed	P = 0.2541, n.s.	P = 0.1449, n.s.
								KO = 239.2 ± 13.83						P = 0.0012, **	P = 0.0002, ***
	C		Center time (s)	Male	P68-78	WT, KI HT	28, 28	2-way ANOVA		Interaction :: P < 0.0001, ***, DF = 5 Time :: P = 0.1646, n.s., DF = 5 Genotype :: P = 0.8158, n.s., DF = 1
								Sidak's multiple comparison test	10 min	WT vs KI HT	P = 0.0028, **
									20 min	WT vs KI HT	P > 0.9999, n.s.
									30 min	WT vs KI HT	P = 0.9025, n.s.
									40 min	WT vs KI HT	P = 0.1137, n.s.
									50 min	WT vs KI HT	P > 0.9999, n.s.
									60 min	WT vs KI HT	P = 0.7910, n.s.
	D		Center time (min)	Male	P68-78	WT, KI HT	28, 28	WT = 9.703 ± 0.4516	Mann-Whitney test		P = 0.2118, n.s.	U = 315	Two-tailed	P = 0.3072, n.s.	P = 0.5792, n.s.
								KO = 9.449 ± 0.9844						P = 0.0024, **	P = 0.0074, **
	E	Adult Elevated Plus Maze Test	Closed-arm entry number (Count)	Male	P70-124	WT, KI HT	12, 12	WT = 29.58 ± 2.308	Unpaired Student's t-test		P = 0.0313, *	t(22) = 2.301	Two-tailed	P = 0.7175, n.s.	P = 0.7478, n.s.
								KI HT = 22.25 ± 2.199						P = 0.8182, n.s.	P = 0.9238, n.s.
	F		Time in closed arms (s)	Male	P70-124	WT, KI HT	12, 12	WT = 259.2 ± 16.63	Unpaired Student's t-test		P = 0.0470, *	t(22) = 2.105	Two-tailed	P = 0.3595, n.s.	P = 0.1647, n.s.
								KI HT = 199.5 ± 22.98						P = 0.3151, n.s.	P = 0.0576, n.s.
	G		Open-arm entry number (Count)	Male	P70-124	WT, KI HT	12, 12	WT = 19.25 ± 3.005	Mann-Whitney test		P = 0.6391, n.s.	U = 63.5	Two-tailed	P = 0.1074, n.s.	P = 0.0879, n.s.
								KI HT = 21.83 ± 3.561						P = 0.0500, *	P = 0.8763, n.s.
	H		Time in open arms (s)	Male	P70-124	WT, KI HT	12, 12	WT = 72.39 ± 8.931	Mann-Whitney test		P = 0.0887, n.s.	U = 42	Two-tailed	P = 0.0780, n.s.	P = 0.0736, n.s.
								KI HT = 108 ± 19.46						P < 0.0001, ***	P = 0.0028, **
	I	Adult Light Dark Box Test	Time in light chamber (s)	Male	P75	WT, KI HT	15, 16	WT = 105.4 ± 8.917	Mann-Whitney test		P = 0.4524, n.s.	U = 100.5	Two-tailed	P = 0.2886, n.s.	P = 0.1227, n.s.
								KI HT = 146 ± 32.29						P < 0.0001, ***	P < 0.0001, ***
	J	Pup USV Test	Number of calls (Count)	Male, Female	P4-12	WT, KI HT	62, 38	2-way ANOVA		Interaction :: P < 0.0001, ***, DF = 4 Age :: P < 0.0001, ***, DF = 4 Genotype :: P < 0.0001, ***, DF = 1
								Sidak's multiple comparisons test	P4	WT vs KI HT	P = 0.9923, n.s.
									P6	WT vs KI HT	P = 0.8628, n.s.
									P8	WT vs KI HT	P = 0.0106, *
									P10	WT vs KI HT	P < 0.0001, ***
									P12	WT vs KI HT	P < 0.0001, ***
	K		Duration of calls (ms)	Male, Female	P4-12	WT, KI HT	62, 38	2-way ANOVA		Interaction :: P < 0.0001, *** DF = 4 Age :: P < 0.0001, ***, DF = 4 Genotype :: P < 0.0001, n.s., DF = 1
								Sidak's multiple comparisons test	P4	WT vs KI HT	P = 0.0569, n.s.
									P6	WT vs KI HT	P = 0.4143, n.s.
									P8	WT vs KI HT	P = 0.2190, n.s.
									P10	WT vs KI HT	P = 0.0164, *
									P12	WT vs KI HT	P = 0.0360, *
	L		Latency to first call (s)	Male, Female	P4-12	WT, KI HT	62, 38	2-way ANOVA		Interaction :: P = 0.4675, n.s., DF = 4 Age :: P < 0.0001, ***, DF = 4 Genotype :: P = 0.7836, n.s., DF = 1
								Sidak's multiple comparisons test	P4	WT vs KI HT	P = 0.7907, n.s.
									P6	WT vs KI HT	P = 0.8653, n.s.
									P8	WT vs KI HT	P = 0.9998, n.s.
									P10	WT vs KI HT	P > 0.9999, n.s.
									P12	WT vs KI HT	P = 0.7795, n.s.
	M	Juvenile Open Field Test	Distance moved (m)	Male, Female	P19-21	WT, KI HT	24, 20	2-way ANOVA		Interaction :: P = 0.9585, n.s., DF = 4 Time :: P = 0.1019, n.s., DF = 4 Genotype :: P = 0.0033, **, DF = 1
								Sidak's multiple comparisons test	4 min	WT vs KI HT	P = 0.1416, n.s.
									8 min	WT vs KI HT	P = 0.0772, n.s.
									12 min	WT vs KI HT	P = 0.3434, n.s.
									16 min	WT vs KI HT	P = 0.9268, n.s.
									20 min	WT vs KI HT	P = 0.9260, n.s.
	N		Total distance moved (m)	Male, Female	P19-21	WT, KI HT	24, 20	WT = 62.21 ± 2.273	Unpaired Student's t-test		P = 0.0033, **	t(42) = 3.117	Two-tailed	P = 0.8142, n.s.	P = 0.7303, n.s.
								KI HT = 52.54 ± 2.025						P = 0.6713, n.s.	P = 0.9758, n.s.
	O		Center time (s)	Male, Female	P19-21	WT, KI HT	24, 20	2-way ANOVA		Interaction :: P = 0.3206, n.s., DF = 4 Time :: P = 0.0012, **,, DF = 4 Genotype :: P = 0.0346, *, DF = 1
								Sidak's multiple comparisons test	4 min	WT vs KI HT	P = 0.6827, n.s.
									8 min	WT vs KI HT	P = 0.9827, n.s.
									12 min	WT vs KI HT	P = 0.3273, n.s.
									16 min	WT vs KI HT	P = 0.1275, n.s.
									20 min	WT vs KI HT	P = 0.0050, **
	P		Center time (s)	Male, Female	P19-21	WT, KI HT	24, 20	WT = 72.23 ± 8.66	Mann-Whitney test		P = 0.0018, **	U = 110	Two-tailed	P = 0.0053, **	P = 0.0074, **
								KI HT = 139.2 ± 20.12						P = 0.3317, n.s.	P = 0.1434, n.s.
4	A	Hippocampal SC-CA1 Low Frequency LTD with DCS Bath Application	Last 5 min fEPSP slope (% of baseline)	Female	P17-19	WT_V, WT_D, KI HT_V, KI HT_D	11(4), 12(4), 9(4), 10(4)	2-way ANOVA		Interaction :: P = 0.0005, ***, DF = 1 DCS :: P = 0.0161, *, DF = 1 Genotype :: P < 0.0001, ***, DF = 1
								Tukey's multiple comparisons test		WT_V vs WT_D	P = 0.7650, n.s.
										WT_V vs KI HT_V	P < 0.0001, ***
										WT_V vs KI HT_D	P = 0.5394, n.s.
										WT_D vs KI HT_V	P = 0.0001, ***
										WT_D vs KI HT_D	P = 0.9738, n.s.
										HT_V vs KI HT_D	P = 0.0007, ***
	C	Hippocampal SC-CA1 NMDA/AMPA ratio after DCS Oral Administration	NMDA/AMPA ratio	Female	P19-23	WT_V, WT_D, KI HT_V, KI HT_D	9(4), 11(5), 11(5), 11(3)	2-way ANOVA		Interaction :: P = 0.0051, **, DF = 1 DCS :: P = 0.4267, n.s., DF = 1 Genotype :: P = 0.2986, n.s., DF = 1
								Tukey's multiple comparisons test		WT_V vs WT_D	P = 0.4508, n.s.
										WT_V vs KI HT_V	P = 0.0407, *
										WT_V vs KI HT_D	P = 0.9981, n.s.
										WT_D vs KI HT_V	P = 0.5381, n.s.
										WT_D vs KI HT_D	P = 0.5113, n.s.
										HT_V vs KI HT_D	P = 0.0439, *
	D	Hippocampal SC-CA1 Low Frequency LTD after DCS Oral Administration	Last 5 min fEPSP slope (% of baseline)	Female	P17-20	WT_V, WT_D, KI HT_V, KI HT_D	14(5), 13(6), 13(8), 15(7)	2-way ANOVA		Interaction :: P = 0.0413, *, DF = 1 DCS :: P = 0.0055, **, DF = 1 Genotype :: P = 0.0193, *, DF = 1
								Tukey's multiple comparisons test		WT_V vs WT_D	P = 0.9414, n.s.
										WT_V vs KI HT_V	P = 0.0136, *
										WT_V vs KI HT_D	P = 0.9847, n.s.
										WT_D vs KI HT_V	P = 0.0032, **
										WT_D vs KI HT_D	P = 0.9957, n.s.
										HT_V vs KI HT_D	P = 0.0044, **
	E	Hippocampal SC-CA1 Paired Pulse Ratio after DCS Oral Administration	Paired pulse ratio	Female	P26-28	WT_V, WT_D, KI HT_V, KI HT_D	12(3), 12(3), 11(3), 12(3)	2-way ANOVA		Interaction :: P = 0.0362, *, DF = 15 FV :: P < 0.0001, ***, DF = 5 Genotype :: P = 0.3025, n.s., DF = 3
								Tukey's multiple comparisons test	25	WT_V vs WT_D	P = 0.4240, n.s.
										WT_V vs KI HT_V	P = 0.9998, n.s.
										WT_V vs KI HT_D	P = 0.9979, n.s.
										WT_D vs KI HT_V	P = 0.9988, n.s.
										WT_D vs KI HT_D	P = 0.9998, n.s.
										HT_V vs KI HT_D	P > 0.9999, n.s.
									50	WT_V vs WT_D	P = 0.7248, n.s.
										WT_V vs KI HT_V	P = 0.9913, n.s.
										WT_V vs KI HT_D	P > 0.9999, n.s.
										WT_D vs KI HT_V	P > 0.9999, n.s.
										WT_D vs KI HT_D	P = 0.9981, n.s.
										HT_V vs KI HT_D	P > 0.9999, n.s.
									75	WT_V vs WT_D	P = 0.8754, n.s.
										WT_V vs KI HT_V	P = 0.9981, n.s.
										WT_V vs KI HT_D	P > 0.9999, n.s.
										WT_D vs KI HT_V	P > 0.9999, n.s.
										WT_D vs KI HT_D	P = 0.9995, n.s.
										HT_V vs KI HT_D	P > 0.9999, n.s.
									100	WT_V vs WT_D	P = 0.9998, n.s.
										WT_V vs KI HT_V	P > 0.9999, n.s.
										WT_V vs KI HT_D	P > 0.9999, n.s.
										WT_D vs KI HT_V	P > 0.9999, n.s.
										WT_D vs KI HT_D	P > 0.9999, n.s.
										HT_V vs KI HT_D	P > 0.9999, n.s.
									200	WT_V vs WT_D	P > 0.9999, n.s.
										WT_V vs KI HT_V	P > 0.9999, n.s.
										WT_V vs KI HT_D	P > 0.9999, n.s.
										WT_D vs KI HT_V	P > 0.9999, n.s.
										WT_D vs KI HT_D	P > 0.9999, n.s.
										HT_V vs KI HT_D	P > 0.9999, n.s.
									300	WT_V vs WT_D	P > 0.9999, n.s.
										WT_V vs KI HT_V	P > 0.9999, n.s.
										WT_V vs KI HT_D	P > 0.9999, n.s.
										WT_D vs KI HT_V	P > 0.9999, n.s.
										WT_D vs KI HT_D	P > 0.9999, n.s.
										HT_V vs KI HT_D	P > 0.9999, n.s.
	F	Adult Elevated Plus Maze Test after DCS Oral Administration	Closed arm entry number (Count)	Male	P63-73	WT_V, WT_D, KI HT_V, KI HT_D	19, 18, 17, 16	2-way ANOVA		Interaction :: P = 0.2964, n.s., DF = 1 DCS :: P = 0.1489, n.s., DF = 1 Genotype :: P = 0.0003, ***, DF = 1
								Tukey's multiple comparisons test		WT_V vs WT_D	P = 0.9908, n.s.
										WT_V vs KI HT_V	P = 0.0048, **
										WT_V vs KI HT_D	P = 0.3578, n.s.
										WT_D vs KI HT_V	P = 0.0023, **
										WT_D vs KI HT_D	P = 0.2319, n.s.
										HT_V vs KI HT_D	P = 0.3176, n.s.
	G		Time in closed arms (s)	Male	P63-73	WT_V, WT_D, KI HT_V, KI HT_D	19, 18, 17, 16	2-way ANOVA		Interaction :: P = 0.0680, n.s., DF = 1 DCS :: P = 0.0021, **, DF = 1 Genotype :: P = 0.0463, *, DF = 1
								Tukey's multiple comparisons test		WT_V vs WT_D	P = 0.7600, n.s.
										WT_V vs KI HT_V	P = 0.0340, *
										WT_V vs KI HT_D	P = 0.8408, n.s.
										WT_D vs KI HT_V	P = 0.0024, **
										WT_D vs KI HT_D	P = 0.9993, n.s.
										HT_V vs KI HT_D	P = 0.0048, **
	H		Open arm entry number (Count)	Male	P63-73	WT_V, WT_D, KI HT_V, KI HT_D	19, 18, 17, 16	2-way ANOVA		Interaction :: P = 0.8354, n.s., DF = 1 DCS :: P = 0.1979, n.s., DF = 1 Genotype :: P = 0.1219, n.s., DF = 1
								Tukey's multiple comparisons test		WT_V vs WT_D	P = 0.6913, n.s.
										WT_V vs KI HT_V	P = 0.5826, n.s.
										WT_V vs KI HT_D	P = 0.1896, n.s.
										WT_D vs KI HT_V	P = 0.9976, n.s.
										WT_D vs KI HT_D	P = 0.7797, n.s.
										HT_V vs KI HT_D	P = 0.8760, n.s.
	I		Time in open arms (s)	Male	P63-73	WT_V, WT_D, KI HT_V, KI HT_D	19, 18, 17, 16	2-way ANOVA		Interaction :: P = 0.0225, *, DF = 1 DCS :: P = 0.0097, **, DF = 1 Genotype :: P = 0.0011, **, DF = 1
								Tukey's multiple comparisons test		WT_V vs WT_D	P = 0.9952, n.s.
										WT_V vs KI HT_V	P = 0.0006, ***
										WT_V vs KI HT_D	P = 0.9532, n.s.
										WT_D vs KI HT_V	P = 0.0003, ***
										WT_D vs KI HT_D	P = 0.8787, n.s.
										HT_V vs KI HT_D	P = 0.0055, **
	J	Adult Open Field Test after DCS Oral Administration	Distance moved (m)	Male	P60-71	WT_V, WT_D, KI HT_V, KI HT_D	25, 24, 26, 25	2-way ANOVA		Interaction :: P = 0.0029, **, DF = 15 Time :: P < 0.0001, ***, DF = 5 Genotype :: P < 0.0001, ***, DF = 3
								Tukey's multiple comparisons test	10 min	WT_V vs WT_D	P = 0.9978, n.s.
										WT_V vs KI HT_V	P < 0.0001, ***
										WT_V vs KI HT_D	P < 0.0001, ***
										WT_D vs KI HT_V	P < 0.0001, ***
										WT_D vs KI HT_D	P = 0.0011, **
										HT_V vs KI HT_D	P = 0.0940, n.s.
									20 min	WT_V vs WT_D	P > 0.9999, n.s.
										WT_V vs KI HT_V	P < 0.0001, ***
										WT_V vs KI HT_D	P = 0.0206, *
										WT_D vs KI HT_V	P < 0.0001, ***
										WT_D vs KI HT_D	P = 0.0436, *
										HT_V vs KI HT_D	P = 0.9869, n.s.
									30 min	WT_V vs WT_D	P > 0.9999, n.s.
										WT_V vs KI HT_V	P < 0.0001, ***
										WT_V vs KI HT_D	P = 0.0003, ***
										WT_D vs KI HT_V	P < 0.0001, ***
										WT_D vs KI HT_D	P = 0.0026, **
										HT_V vs KI HT_D	P = 0.9969, n.s.
									40 min	WT_V vs WT_D	P > 0.9999, n.s.
										WT_V vs KI HT_V	P < 0.0001, ***
										WT_V vs KI HT_D	P < 0.0001, ***
										WT_D vs KI HT_V	P = 0.0004, ***
										WT_D vs KI HT_D	P = 0.0054, **
										HT_V vs KI HT_D	P > 0.9999, n.s.
									50 min	WT_V vs WT_D	P > 0.9999, n.s.
										WT_V vs KI HT_V	P < 0.0001, ***
										WT_V vs KI HT_D	P < 0.0001, ***
										WT_D vs KI HT_V	P < 0.0001, ***
										WT_D vs KI HT_D	P = 0.0001, ***
										HT_V vs KI HT_D	P > 0.9999, n.s.
									60 min	WT_V vs WT_D	P > 0.9999, n.s.
										WT_V vs KI HT_V	P = 0.0088, **
										WT_V vs KI HT_D	P = 0.0165, *
										WT_D vs KI HT_V	P = 0.0017, **
										WT_D vs KI HT_D	P = 0.0035, **
										HT_V vs KI HT_D	P > 0.9999, n.s.
	K		Distance moved (m)	Male	P60-71	WT_V, WT_D, KI HT_V, KI HT_D	25, 24, 26, 25	2-way ANOVA		Interaction :: P = 0.0742, n.s., DF = 1 DCS :: P = 0.3645, n.s., DF = 1 Genotype :: P < 0.0001, ***, DF = 1
								Tukey's multiple comparisons test		WT_V vs WT_D	P = 0.9235, n.s.
										WT_V vs KI HT_V	P < 0.0001, ***
										WT_V vs KI HT_D	P < 0.0001, ***
										WT_D vs KI HT_V	P < 0.0001, ***
										WT_D vs KI HT_D	P < 0.0001, ***
										HT_V vs KI HT_D	P = 0.2183, n.s.
	L		Center time (s)	Male	P60-71	WT_V, WT_D, KI HT_V, KI HT_D	25, 24, 26, 25	2-way ANOVA		Interaction :: P < 0.0001, ***, DF = 15 Time :: P = 0.2178, n.s., DF = 5 Genotype :: P = 0.4592, n.s., DF = 3
								Tukey's multiple comparisons test	10 min	WT_V vs WT_D	P > 0.9999, n.s.
										WT_V vs KI HT_V	P = 0.0001, ***
										WT_V vs KI HT_D	P = 0.4830, n.s.
										WT_D vs KI HT_V	P = 0.0003, ***
										WT_D vs KI HT_D	P = 0.5731, n.s.
										HT_V vs KI HT_D	P = 0.8167, n.s.
									20 min	WT_V vs WT_D	P > 0.9999, n.s.
										WT_V vs KI HT_V	P > 0.9999, n.s.
										WT_V vs KI HT_D	P > 0.9999, n.s.
										WT_D vs KI HT_V	P > 0.9999, n.s.
										WT_D vs KI HT_D	P > 0.9999, n.s.
										HT_V vs KI HT_D	P > 0.9999, n.s.
									30 min	WT_V vs WT_D	P > 0.9999, n.s.
										WT_V vs KI HT_V	P > 0.9999, n.s.
										WT_V vs KI HT_D	P > 0.9999, n.s.
										WT_D vs KI HT_V	P > 0.9999, n.s.
										WT_D vs KI HT_D	P > 0.9999, n.s.
										HT_V vs KI HT_D	P > 0.9999, n.s.
									40 min	WT_V vs WT_D	P > 0.9999, n.s.
										WT_V vs KI HT_V	P > 0.9999, n.s.
										WT_V vs KI HT_D	P > 0.9999, n.s.
										WT_D vs KI HT_V	P > 0.9999, n.s.
										WT_D vs KI HT_D	P > 0.9999, n.s.
										HT_V vs KI HT_D	P > 0.9999, n.s.
									50 min	WT_V vs WT_D	P > 0.9999, n.s.
										WT_V vs KI HT_V	P = 0.9994, n.s.
										WT_V vs KI HT_D	P > 0.9999, n.s.
										WT_D vs KI HT_V	P = 0.9998, n.s.
										WT_D vs KI HT_D	P > 0.9999, n.s.
										HT_V vs KI HT_D	P > 0.9999, n.s.
									60 min	WT_V vs WT_D	P > 0.9999, n.s.
										WT_V vs KI HT_V	P > 0.9999, n.s.
										WT_V vs KI HT_D	P = 0.9928, n.s.
										WT_D vs KI HT_V	P > 0.9999, n.s.
										WT_D vs KI HT_D	P > 0.9999, n.s.
										HT_V vs KI HT_D	P > 0.9999, n.s.
	M		Center time (s)	Male	P60-71	WT_V, WT_D, KI HT_V, KI HT_D	25, 24, 26, 25	2-way ANOVA		Interaction :: P = 0.5862, n.s., DF = 1 DCS :: P = 0.5296, n.s., DF = 1 Genotype :: P = 0.1745, n.s., DF = 1
								Tukey's multiple comparisons test		WT_V vs WT_D	P > 0.9999 n.s.
										WT_V vs KI HT_V	P = 0.5229, n.s.
										WT_V vs KI HT_D	P = 0.9538, n.s.
										WT_D vs KI HT_V	P = 0.4945, n.s.
										WT_D vs KI HT_D	P = 0.9392, n.s.
										HT_V vs KI HT_D	P = 0.8348, n.s.
5	B	Adult Elevated Plus Maze Test after DCS Injection	Closed arm entry number (Count)	Male	P62-76	WT_V, WT_D, KI HT_V, KI HT_D	18, 18, 15, 15	2-way ANOVA		Interaction :: P = 0.7615, n.s., DF = 1 DCS :: P = 0.7349, n.s., DF = 1 Genotype :: P < 0.0001, ***, DF = 1
								Tukey's multiple comparisons test		WT_V vs WT_D	P = 0.9636, n.s.
										WT_V vs KI HT_V	P = 0.0051, **
										WT_V vs KI HT_D	P = 0.0047, **
										WT_D vs KI HT_V	P = 0.0188, *
										WT_D vs KI HT_D	P = 0.0176, *
										HT_V vs KI HT_D	P > 0.9999, n.s.
	C		Time in closed arms (s)	Male	P62-76	WT_V, WT_D, KI HT_V, KI HT_D	18, 18, 15, 15	2-way ANOVA		Interaction :: P = 0.8060, n.s., DF = 1 DCS :: P = 0.9057, n.s., DF = 1 Genotype :: P = 0.0304, *, DF = 1
								Tukey's multiple comparisons test		WT_V vs WT_D	P = 0.9930, n.s.
										WT_V vs KI HT_V	P = 0.5091, n.s.
										WT_V vs KI HT_D	P = 0.4542, n.s.
										WT_D vs KI HT_V	P = 0.3585, n.s.
										WT_D vs KI HT_D	P = 0.3118, n.s.
										HT_V vs KI HT_D	P = 0.9998, n.s.
	D		Open arm entry number (Count)	Male	P62-76	WT_V, WT_D, KI HT_V, KI HT_D	18, 18, 15, 15	2-way ANOVA		Interaction :: P = 0.7607, n.s., DF = 1 DCS :: P = 0.2884, n.s., DF = 1 Genotype :: P = 0.0068, **, DF = 1
								Tukey's multiple comparisons test		WT_V vs WT_D	P = 0.9414, n.s.
										WT_V vs KI HT_V	P = 0.3007, n.s.
										WT_V vs KI HT_D	P = 0.0394, *
										WT_D vs KI HT_V	P = 0.6152, n.s.
										WT_D vs KI HT_D	P = 0.1357, n.s.
										HT_V vs KI HT_D	P = 0.7878, n.s.
	E		Time in open arms (s)	Male	P62-76	WT_V, WT_D, KI HT_V, KI HT_D	18, 18, 15, 15	2-way ANOVA		Interaction :: P = 0.8131, n.s., DF = 1 DCS :: P = 0.8897, n.s., DF = 1 Genotype :: P = 0.0004, ***, DF = 1
								Tukey's multiple comparisons test		WT_V vs WT_D	P = 0.9923, n.s.
										WT_V vs KI HT_V	P = 0.0695, n.s.
										WT_V vs KI HT_D	P = 0.0590, n.s.
										WT_D vs KI HT_V	P = 0.0364, *
										WT_D vs KI HT_D	P = 0.0304, *.
										HT_V vs KI HT_D	P = 0.9999, n.s.
	F	Adult Open Field Test after DCS Injection	Distance moved (m)	Male	P59-73	WT_V, WT_D, KI HT_V, KI HT_D	21, 22, 22, 22	2-way ANOVA		Interaction :: P = 0.0348, *, DF = 15 Time :: P < 0.0001, ***, DF = 5 Genotype :: P < 0.0001, ***, DF = 3
								Tukey's multiple comparisons test	10 min	WT_V vs WT_D	P = 0.4045, n.s.
										WT_V vs KI HT_V	P = 0.0071, **
										WT_V vs KI HT_D	P = 0.6390, n.s.
										WT_D vs KI HT_V	P < 0.0001, ***
										WT_D vs KI HT_D	P < 0.0001, ***
										HT_V vs KI HT_D	P = 0.9934, n.s.
									20 min	WT_V vs WT_D	P = 0.2968, n.s.
										WT_V vs KI HT_V	P = 0.5535, n.s.
										WT_V vs KI HT_D	P > 0.9999, n.s.
										WT_D vs KI HT_V	P < 0.0001, ***
										WT_D vs KI HT_D	P = 0.0462, *
										HT_V vs KI HT_D	P = 0.9326, n.s.
									30 min	WT_V vs WT_D	P > 0.9999, n.s.
										WT_V vs KI HT_V	P = 0.2932, n.s.
										WT_V vs KI HT_D	P = 0.3761, n.s.
										WT_D vs KI HT_V	P = 0.0180, *
										WT_D vs KI HT_D	P = 0.0281, *
										HT_V vs KI HT_D	P > 0.9999, n.s.
									40 min	WT_V vs WT_D	P > 0.9999, n.s.
										WT_V vs KI HT_V	P = 0.0593, n.s.
										WT_V vs KI HT_D	P = 0.9492, n.s.
										WT_D vs KI HT_V	P = 0.0007, ***
										WT_D vs KI HT_D	P = 0.2336, n.s.
										HT_V vs KI HT_D	P = 0.9948, n.s.
									50 min	WT_V vs WT_D	P > 0.9999, n.s.
										WT_V vs KI HT_V	P = 0.0006, ***
										WT_V vs KI HT_D	P = 0.0216, *
										WT_D vs KI HT_V	P < 0.0001, ***
										WT_D vs KI HT_D	P = 0.0018, **
										HT_V vs KI HT_D	P > 0.9999, n.s.
									60 min	WT_V vs WT_D	P > 0.9999, n.s.
										WT_V vs KI HT_V	P = 0.1764, n.s.
										WT_V vs KI HT_D	P = 0.3619, n.s.
										WT_D vs KI HT_V	P = 0.0177, *
										WT_D vs KI HT_D	P = 0.0539, n.s.
										HT_V vs KI HT_D	P > 0.9999, n.s.
	G		Distance moved (m)	Male	P59-73	WT_V, WT_D, KI HT_V, KI HT_D	21, 22, 22, 22	2-way ANOVA		Interaction :: P = 0.6912, n.s., DF = 1 DCS :: P = 0.0136, *, DF = 1 Genotype :: P < 0.0001, ***, DF = 1
								Tukey's multiple comparisons test		WT_V vs WT_D	P = 0.1777, n.s.
										WT_V vs KI HT_V	P < 0.0001, ***
										WT_V vs KI HT_D	P = 0.0065, **
										WT_D vs KI HT_V	P < 0.0001, ***
										WT_D vs KI HT_D	P < 0.0001, ***
										HT_V vs KI HT_D	P = 0.4367, n.s.
	H		Center time (s)	Male	P59-73	WT_V, WT_D, KI HT_V, KI HT_D	21, 22, 22, 22	2-way ANOVA		Interaction :: P < 0.0001, ***, DF = 15 Time :: P = 0.6392, n.s., DF = 5 Genotype :: P = 0.9465, n.s., DF = 3
								Tukey's multiple comparisons test	10 min	WT_V vs WT_D	P > 0.9999, n.s.
										WT_V vs KI HT_V	P = 0.1103, n.s.
										WT_V vs KI HT_D	P = 0.5302, n.s.
										WT_D vs KI HT_V	P = 0.2025, n.s.
										WT_D vs KI HT_D	P = 0.7151, n.s.
										HT_V vs KI HT_D	P > 0.9999, n.s.
									20 min	WT_V vs WT_D	P > 0.9999, n.s.
										WT_V vs KI HT_V	P > 0.9999, n.s.
										WT_V vs KI HT_D	P > 0.9999, n.s.
										WT_D vs KI HT_V	P > 0.9999, n.s.
										WT_D vs KI HT_D	P = 0.9998, n.s.
										HT_V vs KI HT_D	P > 0.9999, n.s.
									30 min	WT_V vs WT_D	P > 0.9999, n.s.
										WT_V vs KI HT_V	P > 0.9999, n.s.
										WT_V vs KI HT_D	P > 0.9999, n.s.
										WT_D vs KI HT_V	P > 0.9999, n.s.
										WT_D vs KI HT_D	P > 0.9999, n.s.
										HT_V vs KI HT_D	P > 0.9999, n.s.
									40 min	WT_V vs WT_D	P > 0.9999, n.s.
										WT_V vs KI HT_V	P > 0.9999, n.s.
										WT_V vs KI HT_D	P > 0.9999, n.s.
										WT_D vs KI HT_V	P > 0.9999, n.s.
										WT_D vs KI HT_D	P > 0.9999, n.s.
										HT_V vs KI HT_D	P > 0.9999, n.s.
									50 min	WT_V vs WT_D	P > 0.9999, n.s.
										WT_V vs KI HT_V	P > 0.9999, n.s.
										WT_V vs KI HT_D	P > 0.9999, n.s.
										WT_D vs KI HT_V	P = 0.9997, n.s.
										WT_D vs KI HT_D	P = 0.8965, n.s.
										HT_V vs KI HT_D	P > 0.9999, n.s.
									60 min	WT_V vs WT_D	P > 0.9999, n.s.
										WT_V vs KI HT_V	P > 0.9999, n.s.
										WT_V vs KI HT_D	P = 0.9978, n.s.
										WT_D vs KI HT_V	P > 0.9999, n.s.
										WT_D vs KI HT_D	P = 0.9986, n.s.
										HT_V vs KI HT_D	P > 0.9999, n.s.
	I		Center time (s)	Male	P59-73	WT_V, WT_D, KI HT_V, KI HT_D	21, 22, 22, 22	2-way ANOVA		Interaction :: P = 0.5964, n.s., DF = 1 DCS :: P = 0.9056, n.s., DF = 1 Genotype :: P = 0.7825, n.s., DF = 1
								Tukey's multiple comparisons test		WT_V vs WT_D	P = 0.9680, n.s.
										WT_V vs KI HT_V	P = 0.9412, n.s.
										WT_V vs KI HT_D	P = 0.9924, n.s.
										WT_D vs KI HT_V	P = 0.9995, n.s.
										WT_D vs KI HT_D	P = 0.9979, n.s.
										HT_V vs KI HT_D	P = 0.9911, n.s.
S2	A	Xenopus oocyte experiments	oocyte expression	-	Day+2, Day+3	WT, C456Y	73, 59		Mann-Whitney test		P < 0.001, ***	U = 14	Two-tailed	P = 0.0017, **	P < 0.0001, ***
														P < 0.0001, ***	P < 0.0001, ***
	B		Relative Po	-	Day+2, Day+3	WT, C456Y	22, 19		Unpaired Student's t-test (Welch's correction)		P < 0.001, ***	t = 5.421, df = 29.59	Two-tailed	P = 0.2259, n.s.	P = 0.2258, n.s.
														P = 0.7705, n.s.	P = 0.3441, n.s.
	C		pH sensitivity	-	Day+2, Day+3	WT, C456Y	4, 5		Mann-Whitney rank sum test		P = 0.016, *	U = 0	Two-tailed	N too small	P = 0.742, n.s.
														N too small
	D		Spermine potentiation	-	Day+2, Day+3	WT, C456Y	5, 4		Mann-Whitney test		P = 0.0159, *	U = 0	Two-tailed	N too small	P = 0.7424, n.s.
														N too small	P = 0.8045, n.s.
	E		Glutamate sensitivity	-	Day+2, Day+3	WT, C456Y	4, 3		Mann-Whitney rank sum test		P = 0.229, n.s.	U = 2	Two-tailed	N too small	P = 0.242, n.s.
														N too small
	F		Glycine sensitivity	-	Day+2, Day+3	WT, C456Y	4, 9		Mann-Whitney rank sum test		P = 0.007, **	U = 0	Two-tailed	N too small	P = 0.484, n.s.
														N too small
	G		Zinc sensitivity	-	Day+2, Day+3	WT, C456Y	11, 11		Mann-Whitney rank sum test		P < 0.001, ***	U = 0	Two-tailed	N too small	P = 0.349, n.s.
														N too small
	H		DCS sensitivity	-	Day+2, Day+3	WT, C456Y	9, 9		Mann-Whitney test		P < 0.001, ***	U = 0	Two-tailed	P = 0.0030, **	P = 0.0294, *
														P = 0.6513, n.s.	P = 0.7260, n.s.
S4	A	Western blot (P2 sample)	GluN1 (% WT)	Male	P14	WT, KI HT	4, 4	WT = 1 ± 0.1597	Unpaired Student's t-test		P = 0.0481, *	t(6) = 2.475	Two-tailed	N too small	P = 0.1467, n.s.
								KI HT = 0.5932 ± 0.03894						N too small	P = 0.9875, n.s.
			GluN2A (% WT)	Male	P14	WT, KI HT	4, 4	WT = 1 ± 0.09918	Unpaired Student's t-test		P = 0.1768, n.s.	t(6) = 1.53	Two-tailed	N too small	P = 0.5234, n.s.
								KI HT = 0.7749 ± 0.1086						N too small	P = 0.7344, n.s.
			GluN2B (% WT)	Male	P14	WT, KI HT	4, 4	WT = 1 ± 0.07021	Unpaired Student's t-test		P = 0.0017, **	t(6) = 5.353	Two-tailed	N too small	P = 0.3647, n.s.
								KI HT = 0.4579 ± 0.073						N too small	P = 0.2832, n.s.
			GluN1 (% WT)	Male	P21	WT, KI HT	4, 4	WT = 1 ± 0.1109	Unpaired Student's t-test		P = 0.0244, *	t(6) = 2.988	Two-tailed	N too small	P = 0.8976, n.s.
								KI HT = 0.6054 ± 0.07171						N too small	P = 0.7709, n.s.
			GluN2A (% WT)	Male	P21	WT, KI HT	4, 4	WT = 1 ± 0.07085	Unpaired Student's t-test		P = 0.7204, n.s.	t(6) = 0.3752	Two-tailed	N too small	P = 0.9010, n.s.
								KI HT = 0.9478 ± 0.1196						N too small	P = 0.2029, n.s.
			GluN2B (% WT)	Male	P21	WT, KI HT	4, 4	WT = 1 ± 0.06926	Unpaired Student's t-test		P = 0.0009, ***	t(6) = 6.039	Two-tailed	N too small	P = 0.3061, n.s.
								KI HT = 0.5469 ± 0.02882						N too small	P = 0.0869, n.s.
			GluN1 (% WT)	Male	P28	WT, KI HT	4, 4	WT = 1 ± 0.1307	Unpaired Student's t-test		P = 0.4172, n.s.	t(6) = 0.8712	Two-tailed	N too small	P = 0.3482, n.s.
								KI HT = 0.8771 ± 0.05317						N too small	P = 0.3492, n.s.
			GluN2A (% WT)	Male	P28	WT, KI HT	4, 4	WT = 1 ± 0.1834	Unpaired Student's t-test		P = 0.8891, n.s.	t(6) = 0.1454	Two-tailed	N too small	P = 0.9833, n.s.
								KI HT = 0.9681 ± 0.1199						N too small	P = 0.6527, n.s.
			GluN2B (% WT)	Male	P28	WT, KI HT	4, 4	WT = 1 ± 0.06709	Unpaired Student's t-test		P = 0.0158, *	t(6) = 3.328	Two-tailed	N too small	P = 0.7997, n.s.
								KI HT = 0.6447 ± 0.08303						N too small	P = 0.4442, n.s.
			GluN1 (% WT)	Male	P56	WT, KI HT	4, 4	WT = 1 ± 0.5611	Mann-Whitney test		P = 0.4857, n.s.	U = 5	Two-tailed	N too small	P = 0.0091, **
								KI HT = 0.6838 ± 0.3114						N too small	P = 0.0112, *
			GluN2A (% WT)	Male	P56	WT, KI HT	4, 4	WT = 1 ± 0.2034	Mann-Whitney test		P = 0.6857, n.s.	U = 6	Two-tailed	N too small	P = 0.4395, n.s.
								KI HT = 1.304 ± 0.3989						N too small	P = 0.0300, *
			GluN2B (% WT)	Male	P56	WT, KI HT	4, 4	WT = 1 ± 0.0.115	Unpaired Student's t-test		P = 0.0380, *	t(6) = 2.651	Two-tailed	N too small	P = 0.9806, n.s.
								KI HT = 0.6343 ± 0.07613						N too small	P = 0.1059, n.s.
	B	qPCR	Grin2b mRNA level (Exon 3 probe)	Male, Female	E20	WT, KI HT, KI Homo	4, 4, 3	1-way ANOVA		F(2, 8) = 0.6151, P = 0.5643, n.s.
								Tukey's multiple comparisons test		WT vs HT	P = 0.9198, n.s.
										WT vs KI Homo	P = 0.5398, n.s.
										HT vs KI Homo	P = 0.7485, n.s.
			Grin2b mRNA level (Exon 4 probe)	Male, Female	E20	WT, KI HT, KI homo	4, 4, 3	1-way ANOVA		F(2, 8) = 1.029, P = 0.4001, n.s.
								Tukey's multiple comparisons test		WT vs HT	P > 0.9999, n.s.
										WT vs KI Homo	P = 0.4499, n.s.
										HT vs KI Homo	P = 0.4465, n.s.
			Grin2b mRNA level (Exon 11 probe)	Male, Female	E20	WT, KI HT, KI homo	4, 3, 3	1-way ANOVA		F(2, 7) = 1.6810, P = 0.2534, n.s.
								Tukey's multiple comparisons test		WT vs HT	P = 0.9816, n.s.
										WT vs KI Homo	P = 0.2613, n.s.
										HT vs KI Homo	P = 0.3715, n.s.
			Grin2b mRNA level (Exon 14 probe)	Male, Female	E20	WT, KI HT, KI homo	4, 3, 3	1-way ANOVA		F(2, 7) = 0.2390, P = 0.7936, n.s.
								Tukey's multiple comparisons test		WT vs HT	P = 0.9971, n.s.
										WT vs KI Homo	P = 0.8295, n.s.
										HT vs KI Homo	P = 0.8144, n.s.
			Grin1 mRNA level (Exon 3 probe)	Male, Female	E20	WT, KI HT, KI homo	4, 4, 3	1-way ANOVA		F(2, 8) = 2.1840, P = 0.1751, n.s.
								Tukey's multiple comparisons test		WT vs HT	P = 0.1660, n.s.
										WT vs KI Homo	P = 0.8651, n.s.
										HT vs KI Homo	P = 0.4015, n.s.
			Grin1 mRNA level (Exon 7 probe)	Male, Female	E20	WT, KI HT, KI homo	3, 3, 3	1-way ANOVA		F(2, 6) = 0.6774, P = 0.5429, n.s.
								Tukey's multiple comparisons test		WT vs HT	P = 0.6033, n.s.
										WT vs KI Homo	P = 0.9999, n.s.
										HT vs KI Homo	P = 0.5948, n.s.
			Grin1 mRNA level (Exon 12 probe)	Male, Female	E20	WT, KI HT, KI homo	4, 4, 3	1-way ANOVA		F(2, 8) = 0.2340, P = 0.7966, n.s.
								Tukey's multiple comparisons test		WT vs HT	P = 0.8009, n.s.
										WT vs KI Homo	P = 0.8718, n.s.
										HT vs KI Homo	P = 0.9953, n.s.
S5	A	Hippocampal CA1 mEPSC	mEPSC frequency (Hz)	Female	P18-20	WT, KI HT	15(3), 15(3)	WT = 0.1533 ± 0.02246	Mann-Whitney test		P = 0.9755, n.s.	U = 111.5	Two-tailed	P < 0.0001, ***	P = 0.0017, **
								KI HT = 0.145 ± 0.01508						P = 0.7229, n.s.	P = 0.8332, n.s.
			mEPSC amplitude (pA)	Female	P18-20	WT, KI HT	15(3), 15(3)	WT = 33.03 ± 1.679	Unpaired Student's t-test		P = 0.2505, n.s.	t(28) = 1.174	Two-tailed	P = 0.6840, n.s.	P = 0.5728, n.s.
								KI HT = 30.59 ± 1.215						P = 0.6790, n.s.	P = 0.4855, n.s.
	B	Hippocampal CA1 mIPSC	mIPSC frequency (Hz)	Male	P21-23	WT, KI HT	15(3), 15(3)	WT = 6.643 ± 0.2745	Unpaired Student's t-test		P = 0.6792, n.s.	t(28) = 0.4179	Two-tailed	P = 0.9267, n.s.	P = 0.9608, n.s.
								KI HT = 6.449 ± 0.374						P = 0.4738, n.s.	P = 0.3577, n.s.
			mIPSC amplitude (pA)	Male	P21-23	WT, KI HT	15(3), 15(3)	WT = 45.69 ± 2.009	Unpaired Student's t-test		P = 0.1063, n.s.	t(28) = 1.669	Two-tailed	P = 0.3421, n.s.	P = 0.5672, n.s.
								KI HT = 41.22 ± 1.771						P = 0.8026, n.s.	P = 0.6736, n.s.
	C	Hippocampal CA1 sEPSC	sEPSC frequency (Hz)	Female	P22-24	WT, KI HT	15(3), 14(4)	WT = 0.6411 ± 0.1025	Mann-Whitney test		P = 0.5114, n.s.	U = 89.5	Two-tailed	P = 0.0063, **	P = 0.0492, *
								KI HT = 0.6982 ± 0.09296						P = 0.7436, n.s.	P = 0.5188, n.s.
			sEPSC amplitude (pA)	Female	P22-24	WT, KI HT	15(3), 14(4)	WT = 39.64 ± 4.891	Mann-Whitney test		P = 0.8132, n.s.	U = 99	Two-tailed	P < 0.0001, ***	P < 0.0001, ***
								KI HT = 34.5 ± 3.238						P = 0.6888, n.s.	P = 0.5773, n.s.
	D	Hippocampal CA1 sIPSC	sIPSC frequency (Hz)	Female	P22-24	WT, KI HT	13(3), 18(4)	WT = 4.525 ± 0.2966	Unpaired Student's t-test		P = 0.3455, n.s.	t(29) = 0.959	Two-tailed	P = 0.7727, n.s.	P = 0.5966, n.s.
								KI HT = 4.961 ± 0.3206						P = 0.6731, n.s.	P = 0.7915, n.s.
			sIPSC amplitude (pA)	Female	P22-24	WT, KI HT	13(3), 18(4)	WT = 48.18 ± 1.989	Mann-Whitney test		P = 0.5404, n.s.	U = 101	Two-tailed	P = 0.3877, n.s.	P = 0.2567, n.s.
								KI HT = 50.93 ± 2.675						P = 0.0326, *	P = 0.1805, n.s.
	E	Hippocampal SC-CA1 evoked EPSC/IPSC ratio	IPSC/EPSC ratio	Male, Female	P20-22	WT, KI HT	8(4), 8(3)	WT = 0.6064 ± 0.1025	Mann-Whitney test		P > 0.9999, n.s.	U = 32	Two-tailed	P = 0.0599, n.s.	P = 0.1892, n.s.
								KI HT = 0.6367 ± 0.08501						P = 0.0017, **	P = 0.0110, *
	F	Hippocampal CA1 Excitability	Spike count (Count)	Female	P21-23	WT, KI HT	13(3), 13(4)	2-way ANOVA		Interaction :: P = 0.0325, *, DF = 12 Current :: P < 0.0001, ***, DF = 12 Genotype :: P = 0.4685, n.s., DF = 1
								Sidak's multiple comparisons test	0	WT vs KI HT	P > 0.9999, n.s.
									30	WT vs KI HT	P > 0.9999, n.s.
									60	WT vs KI HT	P > 0.9999, n.s.
									90	WT vs KI HT	P > 0.9999, n.s.
									120	WT vs KI HT	P > 0.9999, n.s.
									150	WT vs KI HT	P > 0.9999, n.s.
									180	WT vs KI HT	P > 0.9999, n.s.
									210	WT vs KI HT	P = 0.9998, n.s.
									240	WT vs KI HT	P = 0.9725, n.s.
									270	WT vs KI HT	P = 0.9887, n.s.
									300	WT vs KI HT	P = 0.8964, n.s.
									330	WT vs KI HT	P = 0.8318, n.s.
									360	WT vs KI HT	P = 0.4646, n.s.
S6	A	Adult Morris Water Maze Test	Escape latency (s)	Male	P90-114	WT, KI HT	12, 12	2-way ANOVA		Interaction :: P = 0.2952, n.s., DF = 13 Time :: P < 0.0001, ***, DF = 13 Genotype :: P = 0.8235, n.s., DF = 1				S+510:5475
								Sidak's multiple comparisons test	Day 1	WT vs KI HT	P > 0.9999, n.s.
									Day 2	WT vs KI HT	P > 0.9999, n.s.
									Day 3	WT vs KI HT	P = 0.6164, n.s.
									Day 4	WT vs KI HT	P = 0.9804, n.s.
									Day 5	WT vs KI HT	P = 0.9997, n.s.
									Day 6	WT vs KI HT	P > 0.9999, n.s.
									Day 7	WT vs KI HT	P > 0.9999, n.s.
									Day 8	WT vs KI HT	P > 0.9999, n.s.
									Day 10	WT vs KI HT	P = 0.9999, n.s.
									Day 11	WT vs KI HT	P = 0.9999, n.s.
									Day 12	WT vs KI HT	P = 0.9962, n.s.
									Day 13	WT vs KI HT	P > 0.9999, n.s.
									Day 14	WT vs KI HT	P = 0.9923, n.s.
									Day 15	WT vs KI HT	P = 0.9998, n.s.
	B		Time in quadrants (%)	Male	P90-114	WT, KI HT	12, 12	2-way ANOVA		Interaction :: P = 0.5227, n.s., DF = 3 Quadrants :: P < 0.0001, ***, DF = 3 Genotype :: P = 0.1340, n.s., DF = 1
								Sidak's multiple comparisons test	Target	WT vs KI HT	P = 0.9478, n.s.
									Left	WT vs KI HT	P = 0.7951, n.s.
									Right	WT vs KI HT	P = 0.9884, n.s.
									Opposite	WT vs KI HT	P = 0.6499, n.s.
	C		Platform crossing number (Count)	Male	P90-114	WT, KI HT	12, 12	WT = 4.083 ± 0.7633	Unpaired Student's t-test		P = 0.5117, n.s.	t(22) = 0.6671	Two-tailed	P = 0.7279, n.s.	P = 0.3421, n.s.
								KI HT = 3.417 ± 0.645						P = 0.6992, n.s.	P = 0.2375, n.s.
	D		Time in quadrants for reversal learning (%)	Male	P90-114	WT, KI HT	12, 12	2-way ANOVA		Interaction :: P = 0.5113, n.s., DF = 3 Quadrants :: P < 0.0001, ***, DF = 3 Genotype :: P = 0.4475, n.s., DF = 1
								Sidak's multiple comparisons test	Target	WT vs KI HT	P = 0.8881, n.s.
									Left	WT vs KI HT	P > 0.9999, n.s.
									Right	WT vs KI HT	P = 0.9666, n.s.
									Opposite	WT vs KI HT	P = 0.4740, n.s.
	E		Platform crossing number (Count)	Male	P90-114	WT, KI HT	12, 12	WT = 20.04 ± 3.422	Unpaired Student's t-test		P = 0.3563, n.s.	t(10) = 0.9672	Two-tailed	P = 0.0197, *.	P = 0.0234, *.
								KI HT = 24.87 ± 3.431						P = 0.2436, n.s.	P = 0.6174, n.s.
	F	Adult Novel Object Recognition Test	Novel object preference (%)	Male	P70-80	WT, KI HT	12, 12	WT = 56.75 ± 2.217	Unpaired Student's t-test		P = 0.5185, n.s.	t(22) = 0.6562	Two-tailed	P = 0.4225, n.s.	P = 0.1030, n.s.
								KI HT = 59.79 ± 4.075						P = 0.5619, n.s.	P = 0.2289, n.s.
S7	A	Adult Three Chamber Test (Bright Condition)	Sniffing time for Ob vs S1 (s)	Male	P80	WT, KI HT	8, 8	2-way ANOVA		Interaction :: P = 0.9991, n.s., DF = 1 Choice :: P < 0.0001, ***, DF = 1 Genotype :: P = 0.9184, n.s., DF = 1
								Sidak's multiple comparisons test	WT	Ob vs S1	P < 0.0001, ***
									KI HT	Ob vs S1	P < 0.0001, ***
	B		Sniffing time for S1 vs S2 (s)	Male	P80	WT, KI HT	8, 8	2-way ANOVA		Interaction :: P = 0.9391, n.s., DF = 1 Choice :: P < 0.0001, ***, DF = 1 Genotype :: P = 0.6473, n.s., DF = 1
								Sidak's multiple comparisons test	WT	S1 vs S2	P = 0.0021, **
									KI HT	S1 vs S2	P = 0.0026, **
	C		Time spent in chamber for Ob vs S1 (s)	Male	P80	WT, KI HT	8, 8	2-way ANOVA		Interaction :: P = 0.7149, n.s., DF = 1 Choice :: P < 0.0001, ***, DF = 1 Genotype :: P = 0.6341, n.s., DF = 1
								Sidak's multiple comparisons test	WT	Ob vs S1	P < 0.0001, ***
									KI HT	Ob vs S1	P = 0.0002, ***
	D		Time spent in chamber for S1 vs S2 (s)	Male	P80	WT, KI HT	8, 8	2-way ANOVA		Interaction :: P = 0.7030, n.s., DF = 1 Choice :: P = 0.0069, **, DF = 1 Genotype :: P = 0.0774, n.s., DF = 1
								Sidak's multiple comparisons test	WT	S1 vs S2	P = 0.1350, n.s.
									KI HT	S1 vs S2	P = 0.0491, *
	E	Adult Three Chamber Test (Dark Condition)	Sniffing time for Ob vs S1 (s)	Male	P79	WT, KI HT	8, 8	2-way ANOVA		Interaction :: P = 0.0169, *, DF = 1 Choice :: P < 0.0001, ***, DF = 1 Genotype :: P = 0.0264, *, DF = 1
								Sidak's multiple comparisons test	WT	Ob vs S1	P < 0.0001, ***
									KI HT	Ob vs S1	P < 0.0001, ***
	F		Sniffing time for S1 vs S2 (s)	Male	P79	WT, KI HT	8, 7	2-way ANOVA		Interaction :: P = 0.4926, n.s., DF = 1 Choice :: P < 0.0001, ***, DF = 1 Genotype :: P = 0.1548, n.s., DF = 1
								Sidak's multiple comparisons test	WT	S1 vs S2	P = 0.0050, **
									KI HT	S1 vs S2	P = 0.0013, **
	G		Time spent in chamber for Ob vs S1 (s)	Male	P79	WT, KI HT	8, 8	2-way ANOVA		Interaction :: P = 0.0909, n.s., DF = 1 Choice :: P < 0.0001, ***, DF = 1 Genotype :: P = 0.3211, n.s., DF = 1
								Sidak's multiple comparisons test	WT	Ob vs S1	P < 0.0001, ***
									KI HT	Ob vs S1	P < 0.0001, ***
	H		Time spent in chamber for S1 vs S2 (s)	Male	P79	WT, KI HT	8, 7	2-way ANOVA		Interaction :: P = 0.3934, n.s., DF = 1 Choice :: P = 0.0009, ***, DF = 1 Genotype :: P = 0.5838, n.s., DF = 1
								Sidak's multiple comparisons test	WT	S1 vs S2	P = 0.0046, **
									KI HT	S1 vs S2	P = 0.0722, n.s.
	I	Adult Direct Interaction Test	Total social interaction (s)	Male	P62-89	WT, KI HT	11, 13	WT = 75.64 ± 5.163	Unpaired Student's t-test		P = 0.1225, n.s.	t(22) = 1.606	Two-tailed	P = 0.6177, n.s.	P = 0.8707, n.s.
								KI HT = 89.08 ± 6.33						P = 0.0786, n.s.	P = 0.0357, *
	J		Nose-to-nose sniffing (s)	Male	P62-89	WT, KI HT	11, 13	WT = 7.889 ± 0.5309	Unpaired Student's t-test		P = 0.1155, n.s.	t(22) = 1.639	Two-tailed	P = 0.3474, n.s.	P = 0.5178, n.s.
								KI HT = 9.478 ± 0.7693						P = 0.0653, n.s.	P = 0.0190, *
	K		Following (s)	Male	P62-89	WT, KI HT	11, 13	WT = 16.23 ± 2.24	Mann-Whitney test		P = 0.4244, n.s.	U = 57	Two-tailed	P = 0.4861, n.s.	P = 0.1761, n.s.
								KI HT = 18.91 ± 2.642						P = 0.0493, *.	P = 0.0630, n.s.
	L	Adult USV Test	Number of calls (Count)	Male	P74-101	WT, KI HT	21, 17	WT = 960.8 ± 118.7	Unpaired Student's t-test		P = 0.6861, n.s.	t(36) = 0.4074	Two-tailed	P = 0.1562, n.s.	P = 0.2378, n.s.
								KI HT = 1045 ± 177.4						P = 0.1018, n.s.	P = 0.0225, *
	M		Duration of calls (ms)	Male	P74-101	WT, KI HT	21, 17	WT = 0.02599 ± 0.002464	Unpaired Student's t-test		P = 0.8076, n.s.	t(36) = 0.2454	Two-tailed	P = 0.3661, n.s.	P = 0.0816, n.s.
								KI HT = 0.02713 ± 0.004146						P = 0.2396, n.s.	P = 0.1416, n.s.
	N		Latency to first call (s)	Male	P74-101	WT, KI HT	21, 17	WT = 9.231 ± 4.274	Mann-Whitney test		P = 0.7224, n.s.	U = 166	Two-tailed	P < 0.0001, ***	P < 0.0001, ***
								KI HT = 20.53 ± 9.086						P = 0.0027, **	P < 0.0001, ***
	O	Adult Repetitive Behavior Test	Digging time (s)	Male	P68-88	WT, KI HT	21, 17	WT = 79.01 ± 6.953	Unpaired Student's t-test (Welch's correction)		P = 0.6647, n.s.	t = 0.4389, df = 23.88	Two-tailed	P = 0.6204, n.s.	P = 0.5506, n.s.
								KI HT = 85.81 ± 13.83						P = 0.2317, n.s.	P = 0.0139, *
	P		Grooming time with bedding (s)	Male	P68-88	WT, KI HT	21, 17	WT = 17.36 ± 2.2	Mann-Whitney test		P = 0.0388, *	U = 108	Two-tailed	P = 0.0034, **	P = 0.0615, n.s.
								KI HT = 26.43 ± 3.521						P = 0.5016, n.s.	P = 0.4704, n.s.
	Q		Grooming time w/o bedding (s)	Male	P76	WT, KI HT	16, 16	WT = 30.01 ± 5.142	Mann-Whitney test		P = 0.7240, n.s.	U = 118	Two-tailed	P = 0.5424, n.s.	P = 0.3058, n.s.
								KI HT = 28.72 ± 5.803						P = 0.0338, *	P = 0.0030, **
S8	A	Western blot (Whole brain sample)	GluN1 (% WT)	Male	P14	WT, HT	4, 4	WT = 1 ± 0.2986	Mann-Whitney test		P = 0.6857, n.s.	U = 6	Two-tailed	N too small	P = 0.0038, **
								HT = 0.6968 ± 0.1032						N too small	P = 0.7951, n.s.
			GluN2A (% WT)	Male	P14	WT, HT	4, 4	WT = 1 ± 0.08126	Unpaired Student's t-test		P = 0.6083, n.s.	t(6) = 0.5405	Two-tailed	N too small	P = 0.3216, n.s.
								HT = 1.048 ± 0.03643						N too small	P = 0.3046, n.s.
			GluN2B (% WT)	Male	P14	WT, HT	4, 4	WT = 1 ± 0.05537	Unpaired Student's t-test (Welch's correction)		P = 0.0033, **	t = 7.778, df = 3.256	Two-tailed	N too small	P = 0.3573, n.s.
								HT = 0.5602 ± 0.01145						N too small	P = 0.0917, n.s.
	B		GluN1 (% WT)	Male	P21	WT, HT	4, 4	WT = 1 ± 0.131	Unpaired Student's t-test		P = 0.2405, n.s.	t(6) = 1.303	Two-tailed	N too small	P = 0.7200, n.s.
								HT = 0.8047 ± 0.07287						N too small	P = 0.7269, n.s.
			GluN2A (% WT)	Male	P21	WT, HT	4, 4	WT = 1 ± 0.1182	Unpaired Student's t-test (Welch's correction)		P = 0.9277, n.s.	t = 09808, df = 3.22	Two-tailed	N too small	P = 0.2634, n.s.
								HT = 1.012 ± 0.02267						N too small	P = 0.6383, n.s.
			GluN2B (% WT)	Male	P21	WT, HT	4, 4	WT = 1 ± 0.1387	Unpaired Student's t-test (Welch's correction)		P = 0.0373, *	t = 3.574, df = 3.005	Two-tailed	N too small	P = 0.1190, n.s.
								HT = 0.5041 ± 0.003799						N too small	P = 0.2898, n.s.
	C	Adult Open Field Test	Distance moved (cm)	Male	P61-71	WT, HT	16, 14	2-way ANOVA		Interaction :: P = 0.0283, *, DF = 5 Time :: P < 0.0001, ***, DF = 5 Genotype :: P < 0.0001, ***, DF = 1
								Sidak's multiple comparisons test	10 min	WT vs HT	P < 0.0001, ***
									20 min	WT vs HT	P < 0.0001, ***
									30 min	WT vs HT	P < 0.0001, ***
									40 min	WT vs HT	P = 0.0011, **
									50 min	WT vs HT	P = 0.0005, ***
									60 min	WT vs HT	P = 0.0025, **
	D		Distance moved (cm)	Male	P61-71	WT, HT	16, 14	WT = 19799 ± 706.4	Unpaired Student's t-test		P < 0.0001, ***	t(28) = 6.541	Two-tailed	P = 0.2278, n.s.	P = 0.3211, n.s.
								HT = 13898 ± 526						P = 0.1021, n.s.	P = 0.2744, n.s.
	E		Center time (s)	Male	P61-71	WT, HT	16, 14	2-way ANOVA		Interaction :: P = 0.0016, **, DF = 5 Time :: P = 0.4981, n.s., DF = 5 Genotype :: P = 0.6027, n.s., DF = 1
								Sidak's multiple comparisons test	10 min	WT vs HT	P = 0.1719, n.s.
									20 min	WT vs HT	P = 0.9999, n.s.
									30 min	WT vs HT	P > 0.9999, n.s.
									40 min	WT vs HT	P = 0.0478, *
									50 min	WT vs HT	P = 0.6897, n.s.
									60 min	WT vs HT	P = 0.9993, n.s.
	F		Center time (min)	Male	P61-71	WT, HT	16, 14	WT = 7.43 ± 0.6295	Unpaired Student's t-test		P = 0.6027, n.s.	t(28) = 0.5264	Two-tailed	P = 0.1653, n.s.	P = 0.3928, n.s.
								HT = 6.768 ± 1.139						P = 0.1416, n.s.	P = 0.0526, n.s.
	G	Adult Elevated Plus Maze Test	Closed-arm entry number (Count)	Male	P65-75	WT, HT	16, 14	WT = 30.06 ± 1.684	Unpaired Student's t-test		P < 0.0001, ***	t(28) = 4.759	Two-tailed	P = 0.4969, n.s.	P = 0.3980, n.s.
								HT = 19.14 ± 1.519						P = 0.4291, n.s.	P = 0.5026, n.s.
	H		Time in closed arms (s)	Male	P65-75	WT, HT	16, 14	WT = 306.6 ± 9.816	Unpaired Student's t-test (Welch's correction)		P = 0.4474, n.s.	t = 0.7768, df = 17.87	Two-tailed	P = 0.6599, n.s.	P = 0.4359, n.s.
								HT = 287.5 ± 22.47						P = 0.7152, n.s.	P = 0.7103, n.s.
	I		Open-arm entry number (Count)	Male	P65-75	WT, HT	16, 14	WT = 10 ± 1.151	Unpaired Student's t-test		P = 0.2812, n.s.	t(28) = 1.099	Two-tailed	P = 0.3079, n.s.	P = 0.2186, n.s.
								HT = 7.929 ± 1.528						P = 0.4312, n.s.	P = 0.3698, n.s.
	J		Time in open arms (s)	Male	P65-75	WT, HT	16, 14	WT = 45.12 ± 7.299	Unpaired Student's t-test (Welch's correction)		P = 0.0812, n.s.	t = 1.853, df = 17.14	Two-tailed	P = 0.0742, n.s.	P = 0.0770, n.s.
								HT = 81.43 ± 18.19						P = 0.4778, n.s.	P = 0.2871, n.s.
	K	Adult Light Dark Box Test	Time in light chamber (s)	Male	P68-78	WT, HT	16, 14	WT = 110.3 ± 9.241	Mann-Whitney test		P = 0.7587, n.s.	U = 104	Two-tailed	P = 0.0041, **	P = 0.0525, n.s.
								HT = 108.1 ± 14.44						P = 0.5195, n.s.	P = 0.3734, n.s.
S9	A	Adult Three Chamber Test (Bright Condition)	Sniffing time for Ob vs S1 (s)	Male	P75-85	WT, HT	8, 7	2-way ANOVA		Interaction :: P = 0.3504, n.s., DF = 1 Choice :: P < 0.0001, ***, DF = 1 Genotype :: P = 0.5464, n.s., DF = 1
								Sidak's multiple comparisons test	WT	Ob vs S1	P < 0.0001, ***
									HT	Ob vs S1	P < 0.0001, ***
	B		Sniffing time for S1 vs S2 (s)	Male	P75-85	WT, HT	8, 7	2-way ANOVA		Interaction :: P = 0.3074, n.s., DF = 1 Choice :: P < 0.0001, ***, DF = 1 Genotype :: P = 0.4811, n.s., DF = 1
								Sidak's multiple comparisons test	WT	S1 vs S2	P = 0.0363, *
									HT	S1 vs S2	P = 0.0032, **
	C		Time spent in chamber for Ob vs S1 (s)	Male	P75-85	WT, HT	8, 7	2-way ANOVA		Interaction :: P = 0.9503, n.s., DF = 1 Choice :: P < 0.0001, ***, DF = 1 Genotype :: P = 0.1566, n.s., DF = 1
								Sidak's multiple comparisons test	WT	Ob vs S1	P < 0.0001, ***
									HT	Ob vs S1	P = 0.0002, ***
	D		Time spent in chamber for S1 vs S2 (s)	Male	P75-85	WT, HT	8, 7	2-way ANOVA		Interaction :: P = 0.3787, n.s., DF = 1 Choice :: P = 0.0835, n.s., DF = 1 Genotype :: P = 0.0152, *, DF = 1
								Sidak's multiple comparisons test	WT	S1 vs S2	P = 0.7433, n.s.
									HT	S1 vs S2	P = 0.1514, n.s.
	E	Adult Three Chamber Test (Dark Condition)	Sniffing time for Ob vs S1 (s)	Male	P75-85	WT, HT	8, 7	2-way ANOVA		Interaction :: P = 0.5885, n.s., DF = 1 Choice :: P < 0.0001, ***, DF = 1 Genotype :: P = 0.7510, n.s., DF = 1
								Sidak's multiple comparisons test	WT	Ob vs S1	P < 0.0001, ***
									HT	Ob vs S1	P < 0.0001, ***
	F		Sniffing time for S1 vs S2 (s)	Male	P75-85	WT, HT	8, 7	2-way ANOVA		Interaction :: P = 0.9664, n.s., DF = 1 Choice :: P = 0.0016, **, DF = 1 Genotype :: P = 0.2302, n.s., DF = 1
								Sidak's multiple comparisons test	WT	S1 vs S2	P = 0.0260, *
									HT	S1 vs S2	P = 0.0331, *
	G		Time spent in chamber for Ob vs S1 (s)	Male	P75-85	WT, HT	8, 7	2-way ANOVA		Interaction :: P = 0.7488, n.s., DF = 1 Choice :: P < 0.0001, ***, DF = 1 Genotype :: P = 0.2160, n.s., DF = 1
								Sidak's multiple comparisons test	WT	Ob vs S1	P < 0.0001, ***
									HT	Ob vs S1	P < 0.0001, ***
	H		Time spent in chamber for S1 vs S2 (s)	Male	P75-85	WT, HT	8, 7	2-way ANOVA		Interaction :: P = 0.9621, n.s., DF = 1 Choice :: P = 0.2376, n.s., DF = 1 Genotype :: P = 0.0032, **, DF = 1
								Sidak's multiple comparisons test	WT	S1 vs S2	P = 0.6396, n.s.
									HT	S1 vs S2	P = 0.6333, n.s.
	I	Adult USV Test	Number of calls (Count)	Male	P77-87	WT, HT	16, 14	WT = 1001 ± 109.1	Unpaired Student's t-test		P = 0.1109, n.s.	t(28) = 1.646	Two-tailed	P = 0.4626, n.s.	P = 0.5799, n.s.
								HT = 1252 ± 104.5						P = 0.3668, n.s.	P = 0.1188, n.s.
	J		Duration of calls (ms)	Male	P77-87	WT, HT	16, 14	WT = 0.02488 ± 0.002919	Unpaired Student's t-test		P = 0.2541, n.s.	t(28) = 1.164	Two-tailed	P = 0.6606, n.s.	P = 0.6691, n.s.
								HT = 0.02997 ± 0.003281						P = 0.4314, n.s.	P = 0.2318, n.s.
	K		Latency to first call (s)	Male	P77-87	WT, HT	16, 14	WT = 2.87 ± 1.574	Mann-Whitney test		P = 0.6971, n.s.	U = 102	Two-tailed	P < 0.0001, ***	P < 0.0001, ***
								HT = 2.118 ± 0.915						P = 0.0601, n.s.	P = 0.0002, ***
	L	Adult Repetitive Behavior Test	Digging time (s)	Male	P70-80	WT, HT	16, 14	WT = 30.38 ± 4.29	Mann-Whitney test		P = 0.0637, n.s.	U = 67	Two-tailed	P < 0.0001, ***	P = 0.0008, ***
								HT = 61.42 ± 13.64						P = 0.0123, *	P = 0.0064, **
	M		Grooming time with bedding (s)	Male	P70-80	WT, HT	16, 14	WT = 31.34 ± 4.605	Mann-Whitney test		P = 0.0925, n.s.	U = 71	Two-tailed	P = 0.0004, ***	P = 0.0080, **
								HT = 27.66 ± 10.95						P < 0.0001, ***	P = 0.0001, ***
	N	Adult Novel Object Recognition Test	Novel object preference (%)	Male	P63-73	WT, HT	16, 14	WT = 63.67 ± 2.076	Unpaired Student's t-test		P = 0.2964, n.s.	t(28) = 1.064	Two-tailed	P = 0.7579, n.s.	P = 0.9625, n.s.
								HT = 60.69 ± 1.82						P = 0.9597, n.s.	P = 0.5482, n.s.
S10	A	Maternal Interaction Test	Exploration time (s)	Male, Female	P22-24	WT, KI HT	24, 20	2-way ANOVA		Interaction :: P = 0.7650, n.s., DF = 1 Choice :: P < 0.0001, ***, DF = 1 Genotype :: P = 0.1317, n.s., DF = 1
								Sidak's multiple comparisons test	WT	Empty vs Mother	P < 0.0001, ***
									KI HT	Empty vs Mother	P < 0.0001, ***
	B	Nest Homing Test	Exploration time (s)	Male, Female	P22-24	WT, KI HT	24, 20	2-way ANOVA		Interaction :: P = 0.2051, n.s., DF = 3 Choice :: P < 0.0001, ***, DF = 3 Genotype :: P = 0.0569, n.s., DF = 1
								Sidak's multiple comparisons test	Home	WT vs KI HT	P = 0.9811, n.s.
									New	WT vs KI HT	P = 0.0468, *
									Coner 1	WT vs KI HT	P = 0.9987, n.s.
									Coner 2	WT vs KI HT	P = 0.9985, n.s.
	C	Juvenile Play Test	Social interaction (s)	Male, Female	P18-20	WT, KI HT	9, 5	WT = 208.2 ± 12.7	Unpaired Student's t-test		P = 0.4945, n.s.	t(12) = 0.7046	Two-tailed	P = 0.6725, n.s.	P = 0.5354, n.s.
								KI HT = 222.6 ± 15						N too small	P = 0.7303, n.s.
	D	Juvnile Repetitive Behavior Test	Digging time (s)	Male, Female	P24-26	WT, KI HT	24, 20	WT = 8.882 ± 1.524	Mann-Whitney test		P = 0.8979, n.s.	U = 234	Two-tailed	P = 0.0068, **	P = 0.0251, *
								KI HT = 9.766 ± 2.047						P = 0.0015, **	P = 0.0076, **
	E		Grooming time (s)	Male, Female	P24-26	WT, KI HT	24, 20	WT = 91.98 ± 12.34	Mann-Whitney test		P = 0.7396, n.s.	U = 225.5	Two-tailed	P = 0.0008, ***	P = 0.0010, **
								KI HT = 84.79 ± 13.95						P = 0.4679, n.s.	P = 0.2857, n.s.
S11	B	Hippocampal SC-CA1 Low Frequency LTD after DCS Oral Administration	Last 5 min fEPSP slope (% of baseline)	Female	P17-20	WT_V, WT_D, HT_V, HT_D	14(6), 15(5), 17(6), 14(4)	2-way ANOVA		Interaction :: P = 0.0051, **, DF = 1 DCS :: P = 0.2365, n.s., DF = 1 Genotype :: P = 0.1211, n.s., DF = 1
								Tukey's multiple comparisons test		WT_V vs WT_D	P = 0.6321, n.s.
										WT_V vs HT_V	P = 0.0112, *
										WT_V vs HT_D	P = 0.9939, n.s.
										WT_D vs HT_V	P = 0.1909, n.s.
										WT_D vs HT_D	P = 0.7876, n.s.
										HT_V vs HT_D	P = 0.0234 *
	C	Adult Open Field Test after DCS Oral Administration	Distance moved (m)	Male	P56-62	WT_V, WT_D, HT_V, HT_D	11, 12, 9, 11	2-way ANOVA		Interaction :: P = 0.4253, n.s., DF = 15 Time :: P < 0.0001, ***, DF = 5 Genotype :: P < 0.0001, ***, DF = 3
								Tukey's multiple comparisons test	10 min	WT_V vs WT_D	P > 0.9999, n.s.
										WT_V vs HT_V	P = 0.8966, n.s.
										WT_V vs HT_D	P = 0.0010, ***
										WT_D vs HT_V	P = 0.9661, n.s.
										WT_D vs HT_D	P = 0.0022, **
										HT_V vs HT_D	P = 0.7845, n.s.
									20 min	WT_V vs WT_D	P = 0.9978, n.s.
										WT_V vs HT_V	P = 0.0933, n.s.
										WT_V vs HT_D	P = 0.0205, *
										WT_D vs HT_V	P = 0.9122, n.s.
										WT_D vs HT_D	P = 0.6713, n.s.
										HT_V vs HT_D	P > 0.9999, n.s.
									30 min	WT_V vs WT_D	P = 0.9256, n.s.
										WT_V vs HT_V	P = 0.0070, **
										WT_V vs HT_D	P < 0.0001, ***
										WT_D vs HT_V	P = 0.7650, n.s.
										WT_D vs HT_D	P = 0.0260, *
										HT_V vs HT_D	P = 0.9999, n.s.
									40 min	WT_V vs WT_D	P > 0.9999, n.s.
										WT_V vs HT_V	P = 0.0049, **
										WT_V vs HT_D	P = 0.0004, ***
										WT_D vs HT_V	P = 0.0143, *
										WT_D vs HT_D	P = 0.0013, **
										HT_V vs HT_D	P > 0.9999, n.s.
									50 min	WT_V vs WT_D	P = 0.9885, n.s.
										WT_V vs HT_V	P = 0.0062, **
										WT_V vs HT_D	P < 0.0001, ***
										WT_D vs HT_V	P = 0.5082, n.s.
										WT_D vs HT_D	P = 0.0289, *
										HT_V vs HT_D	P > 0.9999, n.s.
									60 min	WT_V vs WT_D	P > 0.9999, n.s.
										WT_V vs HT_V	P = 0.0306, *
										WT_V vs HT_D	P = 0.0002, ***
										WT_D vs HT_V	P = 0.0550, n.s.
										WT_D vs HT_D	P = 0.0005, ***
										HT_V vs HT_D	P > 0.9999, n.s.
			Distance moved (m)	Male	P56-62	WT_V, WT_D, HT_V, HT_D	11, 12, 9, 11	2-way ANOVA		Interaction :: P = 0.9588, n.s., DF = 1 Time :: P = 0.0417, *, DF = 1 Genotype :: P < 0.0001, ***, DF = 1
								Tukey's multiple comparisons test		WT_V vs WT_D	P = 0.4420, n.s.
										WT_V vs HT_V	P < 0.0001, ***
										WT_V vs HT_D	P < 0.0001, ***
										WT_D vs HT_V	P = 0.0013, **
										WT_D vs HT_D	P < 0.0001, ***
										HT_V vs HT_D	P = 0.4635, n.s.
			Center time (s)	Male	P56-62	WT_V, WT_D, HT_V, HT_D	11, 12, 9, 11	2-way ANOVA		Interaction :: P = 0.0080, **, DF = 15 Time :: P = 0.8735, n.s., DF = 5 Genotype :: P = 0.0861, n.s., DF = 3
								Tukey's multiple comparisons test	10 min	WT_V vs WT_D	P > 0.9999, n.s.
										WT_V vs HT_V	P > 0.9999, n.s.
										WT_V vs HT_D	P = 0.2692, n.s.
										WT_D vs HT_V	P > 0.9999, n.s.
										WT_D vs HT_D	P = 0.3264, n.s.
										HT_V vs HT_D	P = 0.8061, n.s.
									20 min	WT_V vs WT_D	P > 0.9999, n.s.
										WT_V vs HT_V	P > 0.9999, n.s.
										WT_V vs HT_D	P = 0.9936, n.s.
										WT_D vs HT_V	P > 0.9999, n.s.
										WT_D vs HT_D	P = 0.9889, n.s.
										HT_V vs HT_D	P = 0.7099, n.s.
									30 min	WT_V vs WT_D	P > 0.9999, n.s.
										WT_V vs HT_V	P > 0.9999, n.s.
										WT_V vs HT_D	P = 0.8928, n.s.
										WT_D vs HT_V	P > 0.9999, n.s.
										WT_D vs HT_D	P = 0.9770, n.s.
										HT_V vs HT_D	P = 0.6337, n.s.
									40 min	WT_V vs WT_D	P > 0.9999, n.s.
										WT_V vs HT_V	P > 0.9999, n.s.
										WT_V vs HT_D	P > 0.9999, n.s.
										WT_D vs HT_V	P = 0.8939, n.s.
										WT_D vs HT_D	P > 0.9999, n.s.
										HT_V vs HT_D	P = 0.8805, n.s.
									50 min	WT_V vs WT_D	P > 0.9999, n.s.
										WT_V vs HT_V	P > 0.9999, n.s.
										WT_V vs HT_D	P > 0.9999, n.s.
										WT_D vs HT_V	P = 0.9983, n.s.
										WT_D vs HT_D	P > 0.9999, n.s.
										HT_V vs HT_D	P = 0.9936, n.s.
									60 min	WT_V vs WT_D	P > 0.9999, n.s.
										WT_V vs HT_V	P > 0.9999, n.s.
										WT_V vs HT_D	P > 0.9999, n.s.
										WT_D vs HT_V	P = 0.8690, n.s.
										WT_D vs HT_D	P = 0.9985, n.s.
										HT_V vs HT_D	P > 0.9999, n.s.
			Center time (s)	Male	P56-62	WT_V, WT_D, HT_V, HT_D	11, 12, 9, 11	2-way ANOVA		Interaction :: P = 0.1759, n.s., DF = 1 DCS :: P = 0.0240, *, DF = 1 Genotype :: P = 0.8695, n.s., DF = 1
								Tukey's multiple comparisons test		WT_V vs WT_D	P = 0.8916 n.s.
										WT_V vs HT_V	P = 0.8409, n.s.
										WT_V vs HT_D	P = 0.2850, n.s.
										WT_D vs HT_V	P = 0.4366, n.s.
										WT_D vs HT_D	P = 0.6707, n.s.
										HT_V vs HT_D	P = 0.0687, n.s.
	D	Adult Elevated Plus Maze Test after DCS Oral Administration	Closed arm entry number (Count)	Male	P58-76	WT_V, WT_D, HT_V, HT_D	11, 12, 9, 11	2-way ANOVA		Interaction :: P = 0.1658, n.s., DF = 1 DCS :: P = 0.5959, n.s., DF = 1 Genotype :: P = 0.4713, n.s., DF = 1
								Tukey's multiple comparisons test		WT_V vs WT_D	P = 0.9167, n.s.
										WT_V vs HT_V	P = 0.9657, n.s.
										WT_V vs HT_D	P = 0.8008, n.s.
										WT_D vs HT_V	P = 0.9991, n.s.
										WT_D vs HT_D	P = 0.4059, n.s.
										HT_V vs HT_D	P = 0.5508, n.s.
			Time in closed arms (s)	Male	P58-76	WT_V, WT_D, HT_V, HT_D	11, 12, 9, 11	2-way ANOVA		Interaction :: P = 0.1792, n.s., DF = 1 DCS :: P = 0.2252, n.s., DF = 1 Genotype :: P = 0.8626, n.s., DF = 1
								Tukey's multiple comparisons test		WT_V vs WT_D	P = 0.9996, n.s.
										WT_V vs HT_V	P = 0.7200, n.s.
										WT_V vs HT_D	P = 0.8713, n.s.
										WT_D vs HT_V	P = 0.7625, n.s.
										WT_D vs HT_D	P = 0.8167, n.s.
										HT_V vs HT_D	P = 0.3008, n.s.
			Open arm entry number (Count)	Male	P58-76	WT_V, WT_D, HT_V, HT_D	11, 12, 9, 11	2-way ANOVA		Interaction :: P = 0.4924, n.s., DF = 1 DCS :: P = 0.7757, n.s., DF = 1 Genotype :: P = 0.6966, n.s., DF = 1
								Tukey's multiple comparisons test		WT_V vs WT_D	P = 0.8885, n.s.
										WT_V vs HT_V	P = 0.9969, n.s.
										WT_V vs HT_D	P = 0.9998, n.s.
										WT_D vs HT_V	P = 0.9646, n.s.
										WT_D vs HT_D	P = 0.8550, n.s.
										HT_V vs HT_D	P = 0.9924, n.s.
			Time in open arms (s)	Male	P58-76	WT_V, WT_D, HT_V, HT_D	11, 12, 9, 11	2-way ANOVA		Interaction :: P = 0.3266, n.s., DF = 1 DCS :: P = 0.0653, n.s., DF = 1 Genotype :: P = 0.1566, n.s., DF = 1
								Tukey's multiple comparisons test		WT_V vs WT_D	P = 0.9100, n.s.
										WT_V vs HT_V	P = 0.3564, n.s.
										WT_V vs HT_D	P = 0.9879, n.s.
										WT_D vs HT_V	P = 0.1100, n.s.
										WT_D vs HT_D	P = 0.9873, n.s.
										HT_V vs HT_D	P = 0.2159, n.s.
S12	B	Adult Elevated Plus Maze Test after DCS Oral Administration in Adult Stage	Closed arm entry number (Count)	Male	P60-75	WT_V, WT_D, KI HT_V, KI HT_D	10, 11, 11, 12	2-way ANOVA		Interaction :: P = 0.9919, n.s., DF = 1 DCS :: P = 0.2842, n.s., DF = 1 Genotype :: P = 0.0706, n.s., DF = 1
								Tukey's multiple comparisons test		WT_V vs WT_D	P = 0.8729, n.s.
										WT_V vs KI HT_V	P = 0.5824, n.s.
										WT_V vs KI HT_D	P = 0.9474, n.s.
										WT_D vs KI HT_V	P = 0.1754, n.s.
										WT_D vs KI HT_D	P = 0.5363, n.s.
										HT_V vs KI HT_D	P = 0.8638, n.s.
	C		Time in closed arms (s)	Male	P60-75	WT_V, WT_D, KI HT_V, KI HT_D	10, 11, 11, 12	2-way ANOVA		Interaction :: P = 0.0864, n.s., DF = 1 DCS :: P = 0.1989, n.s., DF = 1 Genotype :: P = 0.3784, n.s., DF = 1
								Tukey's multiple comparisons test		WT_V vs WT_D	P = 0.9893, n.s.
										WT_V vs KI HT_V	P = 0.2739, n.s.
										WT_V vs KI HT_D	P = 0.9911, n.s.
										WT_D vs KI HT_V	P = 0.4143, n.s.
										WT_D vs KI HT_D	P = 0.9225, n.s.
										HT_V vs KI HT_D	P = 0.1357, n.s.
	D		Open arm entry number (Count)	Male	P60-75	WT_V, WT_D, KI HT_V, KI HT_D	10, 11, 11, 12	2-way ANOVA		Interaction :: P = 0.2975, n.s., DF = 1 DCS :: P = 0.2529, n.s., DF = 1 Genotype :: P = 0.0610, n.s., DF = 1
								Tukey's multiple comparisons test		WT_V vs WT_D	P = 0.9999, n.s.
										WT_V vs KI HT_V	P = 0.1828, n.s.
										WT_V vs KI HT_D	P = 0.9482, n.s.
										WT_D vs KI HT_V	P = 0.1440, n.s.
										WT_D vs KI HT_D	P = 0.9213, n.s.
										HT_V vs KI HT_D	P = 0.3881, n.s.
	E		Time in open arms (s)	Male	P60-75	WT_V, WT_D, KI HT_V, KI HT_D	10, 11, 11, 12	2-way ANOVA		Interaction :: P = 0.0887, n.s., DF = 1 DCS :: P = 0.1419, n.s., DF = 1 Genotype :: P = 0.8797, n.s., DF = 1
								Tukey's multiple comparisons test		WT_V vs WT_D	P = 0.9982, n.s.
										WT_V vs KI HT_V	P = 0.5610, n.s.
										WT_V vs KI HT_D	P = 0.7782, n.s.
										WT_D vs KI HT_V	P = 0.6492, n.s.
										WT_D vs KI HT_D	P = 0.6595, n.s.
										HT_V vs KI HT_D	P = 0.1043, n.s.
	F	Adult Open Field Test after DCS Oral Administration in Adult Stage	Distance moved (m)	Male	P55-73	WT_V, WT_D, KI HT_V, KI HT_D	10, 11, 11, 12	2-way ANOVA		Interaction :: P = 0.7270, n.s., DF = 15 Time :: P < 0.0001, ***, DF = 5 Genotype :: P < 0.0001, ***, DF = 3
								Tukey's multiple comparisons test	10 min	WT_V vs WT_D	P = 0.6872, n.s.
										WT_V vs KI HT_V	P = 0.2264, n.s.
										WT_V vs KI HT_D	P = 0.9413, n.s.
										WT_D vs KI HT_V	P < 0.0001, ***
										WT_D vs KI HT_D	P = 0.0013, **
										HT_V vs KI HT_D	P > 0.9999, n.s.
									20 min	WT_V vs WT_D	P = 0.9988, n.s.
										WT_V vs KI HT_V	P = 0.2105, n.s.
										WT_V vs KI HT_D	P=> 0.8359, n.s.
										WT_D vs KI HT_V	P = 0.0009, ***
										WT_D vs KI HT_D	P = 0.0285, *
										HT_V vs KI HT_D	P > 0.9999, n.s.
									30 min	WT_V vs WT_D	P = 0.6236, n.s.
										WT_V vs KI HT_V	P = 0.1293, n.s.
										WT_V vs KI HT_D	P = 0.5207, n.s.
										WT_D vs KI HT_V	P < 0.0001, ***
										WT_D vs KI HT_D	P < 0.0001, ***
										HT_V vs KI HT_D	P > 0.9999, n.s.
									40 min	WT_V vs WT_D	P = 0.9896, n.s.
										WT_V vs KI HT_V	P = 0.0375, *
										WT_V vs KI HT_D	P = 0.1623, n.s.
										WT_D vs KI HT_V	P < 0.0001, ***
										WT_D vs KI HT_D	P = 0.0001, ***
										HT_V vs KI HT_D	P > 0.9999, n.s.
									50 min	WT_V vs WT_D	P = 0.9262, n.s.
										WT_V vs KI HT_V	P = 0.0964, n.s.
										WT_V vs KI HT_D	P = 0.5787, n.s.
										WT_D vs KI HT_V	P < 0.0001, ***
										WT_D vs KI HT_D	P = 0.0006, ***
										HT_V vs KI HT_D	P > 0.9999, n.s.
									60 min	WT_V vs WT_D	P > 0.9999, n.s.
										WT_V vs KI HT_V	P = 0.0332, *
										WT_V vs KI HT_D	P = 0.0551, n.s.
										WT_D vs KI HT_V	P = 0.0055, **
										WT_D vs KI HT_D	P = 0.0098, **
										HT_V vs KI HT_D	P > 0.9999, n.s.
	G		Distance moved (m)	Male	P55-73	WT_V, WT_D, KI HT_V, KI HT_D	10, 11, 11, 12	2-way ANOVA		Interaction :: P = 0.3523, n.s., DF = 1 DCS :: P = 0.0256, *, DF = 1 Genotype :: P < 0.0001, ***, DF = 1
								Tukey's multiple comparisons test		WT_V vs WT_D	P = 0.1263, n.s.
										WT_V vs KI HT_V	P = 0.0005, ***
										WT_V vs KI HT_D	P = 0.0064, **
										WT_D vs KI HT_V	P < 0.0001, ***
										WT_D vs KI HT_D	P < 0.0001, ***
										HT_V vs KI HT_D	P = 0.7519, n.s.
	H		Center time (s)	Male	P55-73	WT_V, WT_D, KI HT_V, KI HT_D	10, 11, 11, 12	2-way ANOVA		Interaction :: P = 0.1203, n.s., DF = 15 Time :: P < 0.0001, ***, DF = 5 Genotype :: P = 0.0020, **, DF = 3
								Tukey's multiple comparisons test	10 min	WT_V vs WT_D	P > 0.9999, n.s.
										WT_V vs KI HT_V	P > 0.9999, n.s.
										WT_V vs KI HT_D	P > 0.9999, n.s.
										WT_D vs KI HT_V	P > 0.9999, n.s.
										WT_D vs KI HT_D	P > 0.9999, n.s.
										HT_V vs KI HT_D	P > 0.9999, n.s.
									20 min	WT_V vs WT_D	P > 0.9999, n.s.
										WT_V vs KI HT_V	P = 0.6617, n.s.
										WT_V vs KI HT_D	P > 0.9999, n.s.
										WT_D vs KI HT_V	P = 0.9324, n.s.
										WT_D vs KI HT_D	P > 0.9999, n.s.
										HT_V vs KI HT_D	P = 0.9991, n.s.
									30 min	WT_V vs WT_D	P > 0.9999, n.s.
										WT_V vs KI HT_V	P = 0.5554, n.s.
										WT_V vs KI HT_D	P > 0.9999, n.s.
										WT_D vs KI HT_V	P = 0.8127, n.s.
										WT_D vs KI HT_D	P > 0.9999, n.s.
										HT_V vs KI HT_D	P = 0.9845, n.s.
									40 min	WT_V vs WT_D	P > 0.9999, n.s.
										WT_V vs KI HT_V	P = 0.5941, n.s.
										WT_V vs KI HT_D	P = 0.5446, n.s.
										WT_D vs KI HT_V	P = 0.3717, n.s.
										WT_D vs KI HT_D	P = 0.3227, n.s.
										HT_V vs KI HT_D	P > 0.9999, n.s.
									50 min	WT_V vs WT_D	P = 0.9997, n.s.
										WT_V vs KI HT_V	P = 0.0317, *
										WT_V vs KI HT_D	P = 0.9112, n.s.
										WT_D vs KI HT_V	P = 0.6480, n.s.
										WT_D vs KI HT_D	P > 0.9999, n.s.
										HT_V vs KI HT_D	P = 0.9756, n.s.
									60 min	WT_V vs WT_D	P > 0.9999, n.s.
										WT_V vs KI HT_V	P = 0.9974, n.s.
										WT_V vs KI HT_D	P = 0.8703, n.s.
										WT_D vs KI HT_V	P = 0.9978, n.s.
										WT_D vs KI HT_D	P = 0.8702, n.s.
										HT_V vs KI HT_D	P > 0.9999, n.s.
	I		Center time (s)	Male	P55-73	WT_V, WT_D, KI HT_V, KI HT_D	10, 11, 11, 12	2-way ANOVA		Interaction :: P = 0.2019, n.s., DF = 1 DCS :: P = 0.7166, n.s., DF = 1 Genotype :: P = 0.0002, ***, DF = 1
								Tukey's multiple comparisons test		WT_V vs WT_D	P = 0.9169, n.s.
										WT_V vs KI HT_V	P = 0.0036, **
										WT_V vs KI HT_D	P = 0.0620, n.s.
										WT_D vs KI HT_V	P = 0.0172, *
										WT_D vs KI HT_D	P = 0.6281, n.s.
										HT_V vs KI HT_D	P = 0.2131, n.s.
